# Supplementary material for: The tetrahedral structure and luminescence properties of Bi-metallic Pt1Ag28(SR)18(PPh3)4 nanocluster
Source: Chem Sci. 2017 Jan 5;8(4):2581–7. doi: 10.1039/c6sc05104a (PMC5431686; doi:10.1039/c6sc05104a)
Supplement: SC-008-C6SC05104A-s002 [file SC-008-C6SC05104A-s002.cif]

# Electronic Supplementary Material (ESI) for Chemical Science.
# This journal is © The Royal Society of Chemistry 2017

####################################################################### 
# 
# This file contains crystal structure data downloaded from the 
# Cambridge Structural Database (CSD) hosted by the Cambridge 
# Crystallographic Data Centre (CCDC).
# 
# Full information about CCDC data access policies and citation 
# guidelines are available at http://www.ccdc.cam.ac.uk/access/V1 
# 
# Audit and citation data items may have been added by the CCDC. 
# Please retain this information to preserve the provenance of 
# this file and to allow appropriate attribution of the data. 
# 
#######################################################################

data_8
_audit_block_doi                 10.5517/ccdc.csd.cc1m67ln
_database_code_depnum_ccdc_archive 'CCDC 1495551'
_audit_update_record             
;
2016-07-23 deposited with the CCDC.
2017-01-04 downloaded from the CCDC.
;

_audit_creation_method           SHELXL-2014/7
_shelx_SHELXL_version_number     2014/7
_chemical_name_systematic        ?
_chemical_name_common            ?
_chemical_melting_point          ?
_chemical_formula_moiety         ?
_chemical_formula_sum            'C252 H330 Ag28 P4 Pt S18'
_chemical_formula_weight         7275.55

loop_
_atom_type_symbol
_atom_type_description
_atom_type_scat_dispersion_real
_atom_type_scat_dispersion_imag
_atom_type_scat_source
C C 0.0181 0.0091 'International Tables Vol C Tables 4.2.6.8 and 6.1.1.4'
H H 0.0000 0.0000 'International Tables Vol C Tables 4.2.6.8 and 6.1.1.4'
S S 0.3331 0.5567 'International Tables Vol C Tables 4.2.6.8 and 6.1.1.4'
P P 0.2955 0.4335 'International Tables Vol C Tables 4.2.6.8 and 6.1.1.4'
Ag Ag 0.1306 4.2820 'International Tables Vol C Tables 4.2.6.8 and 6.1.1.4'
Pt Pt -4.5932 6.9264 'International Tables Vol C Tables 4.2.6.8 and 6.1.1.4'

_space_group_crystal_system      monoclinic
_space_group_IT_number           15
_space_group_name_H-M_alt        'C 2/c'
_space_group_name_Hall           '-C 2yc'

_shelx_space_group_comment       
;
The symmetry employed for this shelxl refinement is uniquely defined
by the following loop, which should always be used as a source of
symmetry information in preference to the above space-group names.
They are only intended as comments.
;

loop_
_space_group_symop_operation_xyz
'x, y, z'
'-x, y, -z+1/2'
'x+1/2, y+1/2, z'
'-x+1/2, y+1/2, -z+1/2'
'-x, -y, -z'
'x, -y, z-1/2'
'-x+1/2, -y+1/2, -z'
'x+1/2, -y+1/2, z-1/2'

_cell_length_a                   50.8135(18)
_cell_length_b                   29.3497(8)
_cell_length_c                   49.1614(16)
_cell_angle_alpha                90
_cell_angle_beta                 110.274(4)
_cell_angle_gamma                90
_cell_volume                     68775(4)
_cell_formula_units_Z            8
_cell_measurement_temperature    123(2)
_cell_measurement_reflns_used    8883
_cell_measurement_theta_min      3.01
_cell_measurement_theta_max      55.95

_exptl_crystal_description       Red
_exptl_crystal_colour            ?
_exptl_crystal_density_meas      ?
_exptl_crystal_density_method    ?
_exptl_crystal_density_diffrn    1.405
_exptl_crystal_F_000             28672
_exptl_transmission_factor_min   ?
_exptl_transmission_factor_max   ?
_exptl_crystal_size_max          0.200
_exptl_crystal_size_mid          0.180
_exptl_crystal_size_min          0.160
_exptl_absorpt_coefficient_mu    14.666
_shelx_estimated_absorpt_T_min   0.157
_shelx_estimated_absorpt_T_max   0.202
_exptl_absorpt_correction_type   multi-scan
_exptl_absorpt_correction_T_min  0.16
_exptl_absorpt_correction_T_max  0.21
_exptl_absorpt_process_details   'SADABS; Bruker, 2008'
_exptl_absorpt_special_details   ?
_diffrn_ambient_temperature      123(2)
_diffrn_radiation_wavelength     1.54178
_diffrn_radiation_type           CuK\a
_diffrn_source                   ?
_diffrn_measurement_device_type  'Bruker Smart Apex Duo CCD'
_diffrn_measurement_method       'phi and omega scans'
_diffrn_detector_area_resol_mean ?
_diffrn_reflns_number            239535
_diffrn_reflns_av_unetI/netI     0.0322
_diffrn_reflns_av_R_equivalents  0.0186
_diffrn_reflns_limit_h_min       -63
_diffrn_reflns_limit_h_max       59
_diffrn_reflns_limit_k_min       -34
_diffrn_reflns_limit_k_max       36
_diffrn_reflns_limit_l_min       -57
_diffrn_reflns_limit_l_max       61
_diffrn_reflns_theta_min         1.768
_diffrn_reflns_theta_max         74.998
_diffrn_reflns_theta_full        67.679
_diffrn_measured_fraction_theta_max 0.957
_diffrn_measured_fraction_theta_full 0.951
_diffrn_reflns_Laue_measured_fraction_max 0.957
_diffrn_reflns_Laue_measured_fraction_full 0.951
_diffrn_reflns_point_group_measured_fraction_max 0.957
_diffrn_reflns_point_group_measured_fraction_full 0.951
_reflns_number_total             67855
_reflns_number_gt                53028
_reflns_threshold_expression     'I > 2\s(I)'
_reflns_Friedel_coverage         0.000
_reflns_Friedel_fraction_max     .
_reflns_Friedel_fraction_full    .

_reflns_special_details          
;
 Reflections were merged by SHELXL according to the crystal
 class for the calculation of statistics and refinement.
 
 _reflns_Friedel_fraction is defined as the number of unique
 Friedel pairs measured divided by the number that would be
 possible theoretically, ignoring centric projections and
 systematic absences.
;

# SQUEEZE RESULTS (Version = 150216)
# Note: Data are Listed for all Voids in the P1 Unit Cell
# i.e. Centre of Gravity, Solvent Accessible Volume,
# Recovered number of Electrons in the Void and
# Details about the Squeezed Material
loop_
_platon_squeeze_void_nr
_platon_squeeze_void_average_x
_platon_squeeze_void_average_y
_platon_squeeze_void_average_z
_platon_squeeze_void_volume
_platon_squeeze_void_count_electrons
_platon_squeeze_void_content
1 0.152 0.661 0.004 25729 2360 ' '
2 0.250 0.250 0.000 17 1 ' '
3 0.750 0.750 0.000 17 1 ' '
4 0.009 0.972 0.006 10 0 ' '
5 0.509 0.472 0.006 10 0 ' '
6 0.250 0.750 0.500 17 1 ' '
7 0.491 0.472 0.494 10 0 ' '
8 0.750 0.250 0.500 17 1 ' '
9 0.991 0.972 0.494 10 0 ' '
10 0.011 0.033 0.507 8 0 ' '
11 0.511 0.533 0.507 8 0 ' '
12 0.489 0.533 0.993 9 0 ' '
13 0.989 0.033 0.993 9 0 ' '

_computing_data_collection       'SMART (Bruker, 2008)'
_computing_cell_refinement       SMART
_computing_data_reduction        'SAINT (Bruker, 2008)'
_computing_structure_solution    'SHELXTL (Bruker, 2008)'
_computing_structure_refinement  'SHELXL-2014/7 (Sheldrick, 2014)'
_computing_molecular_graphics    'SHELXTL (Bruker, 2008)'
_computing_publication_material  'SHELXTL (Bruker, 2008)'
_refine_special_details          ?
_refine_ls_structure_factor_coef Fsqd
_refine_ls_matrix_type           fullcycle
_refine_ls_weighting_scheme      calc
_refine_ls_weighting_details     
'w=1/[\s^2^(Fo^2^)+(0.05P)^2^+1.88P] where P=(Fo^2^+2Fc^2^)/3'
_atom_sites_solution_primary     ?
_atom_sites_solution_secondary   ?
_atom_sites_solution_hydrogens   mixed
_refine_ls_hydrogen_treatment    constr
_refine_ls_extinction_method     none
_refine_ls_extinction_coef       .
_refine_ls_number_reflns         67855
_refine_ls_number_parameters     2728
_refine_ls_number_restraints     8
_refine_ls_R_factor_all          0.0432
_refine_ls_R_factor_gt           0.0333
_refine_ls_wR_factor_ref         0.0867
_refine_ls_wR_factor_gt          0.0845
_refine_ls_goodness_of_fit_ref   1.048
_refine_ls_restrained_S_all      1.049
_refine_ls_shift/su_max          0.001
_refine_ls_shift/su_mean         0.000

loop_
_atom_site_label
_atom_site_type_symbol
_atom_site_fract_x
_atom_site_fract_y
_atom_site_fract_z
_atom_site_U_iso_or_equiv
_atom_site_adp_type
_atom_site_occupancy
_atom_site_site_symmetry_order
_atom_site_calc_flag
_atom_site_refinement_flags_posn
_atom_site_refinement_flags_adp
_atom_site_refinement_flags_occupancy
_atom_site_disorder_assembly
_atom_site_disorder_group
Ag1 Ag 0.36013(2) 0.04871(2) 0.85395(2) 0.03840(7) Uani 1 1 d . . . . .
Ag2 Ag 0.27113(2) 0.36222(2) 0.85376(2) 0.03835(7) Uani 1 1 d . . . . .
Ag3 Ag 0.42690(2) 0.25008(2) 1.03116(2) 0.03436(6) Uani 1 1 d . . . . .
Ag4 Ag 0.47154(2) 0.33726(2) 0.85118(2) 0.03835(7) Uani 1 1 d . . . . .
Ag5 Ag 0.31213(2) 0.14161(2) 0.83125(2) 0.03857(7) Uani 1 1 d . . . . .
Ag6 Ag 0.41259(2) 0.13763(2) 0.83985(2) 0.03846(7) Uani 1 1 d . . . . .
Ag7 Ag 0.38000(2) 0.08858(2) 0.92477(2) 0.03544(6) Uani 1 1 d . . . . .
Ag8 Ag 0.36625(2) 0.19542(2) 0.84469(2) 0.03591(6) Uani 1 1 d . . . . .
Ag9 Ag 0.40385(2) 0.16319(2) 0.89882(2) 0.03494(6) Uani 1 1 d . . . . .
Ag10 Ag 0.34637(2) 0.17539(2) 0.89075(2) 0.03523(6) Uani 1 1 d . . . . .
Ag11 Ag 0.28211(2) 0.23236(2) 0.83971(2) 0.03799(7) Uani 1 1 d . . . . .
Ag12 Ag 0.31672(2) 0.34797(2) 0.92500(2) 0.03527(6) Uani 1 1 d . . . . .
Ag13 Ag 0.33042(2) 0.37732(2) 0.83149(2) 0.03840(7) Uani 1 1 d . . . . .
Ag14 Ag 0.32898(2) 0.26208(2) 0.89888(2) 0.03501(6) Uani 1 1 d . . . . .
Ag15 Ag 0.35987(2) 0.33796(2) 0.89042(2) 0.03560(6) Uani 1 1 d . . . . .
Ag16 Ag 0.33674(2) 0.27530(2) 0.84462(2) 0.03583(6) Uani 1 1 d . . . . .
Ag17 Ag 0.46470(2) 0.29242(2) 0.97996(2) 0.03499(6) Uani 1 1 d . . . . .
Ag18 Ag 0.36141(2) 0.31058(2) 0.97983(2) 0.03492(6) Uani 1 1 d . . . . .
Ag19 Ag 0.40379(2) 0.14666(2) 0.97988(2) 0.03504(6) Uani 1 1 d . . . . .
Ag20 Ag 0.39629(2) 0.30550(2) 0.94316(2) 0.03507(6) Uani 1 1 d . . . . .
Ag21 Ag 0.37067(2) 0.22017(2) 0.94322(2) 0.03494(6) Uani 1 1 d . . . . .
Ag22 Ag 0.42620(2) 0.22437(2) 0.94319(2) 0.03500(6) Uani 1 1 d . . . . .
Ag23 Ag 0.39481(2) 0.38005(2) 0.83935(2) 0.03804(7) Uani 1 1 d . . . . .
Ag24 Ag 0.47817(2) 0.31318(2) 0.92500(2) 0.03553(6) Uani 1 1 d . . . . .
Ag25 Ag 0.43867(2) 0.23161(2) 0.83085(2) 0.03831(7) Uani 1 1 d . . . . .
Ag26 Ag 0.39158(2) 0.27940(2) 0.84482(2) 0.03569(6) Uani 1 1 d . . . . .
Ag27 Ag 0.41589(2) 0.32507(2) 0.89871(2) 0.03499(6) Uani 1 1 d . . . . .
Ag28 Ag 0.43442(2) 0.23642(2) 0.89050(2) 0.03527(6) Uani 1 1 d . . . . .
P1 P 0.34797(2) -0.02674(3) 0.83790(2) 0.0382(2) Uani 1 1 d . U . . .
P2 P 0.23128(3) 0.41047(4) 0.83832(3) 0.0470(3) Uani 1 1 d . . . . .
P3 P 0.44340(3) 0.25001(4) 1.08104(3) 0.0443(2) Uani 1 1 d . . . . .
P4 P 0.50849(3) 0.36248(4) 0.83772(3) 0.0476(3) Uani 1 1 d . . . . .
Pt1 Pt 0.38141(2) 0.24999(2) 0.89417(2) 0.04139(4) Uani 1 1 d . . . . .
S1 S 0.40661(2) 0.08666(3) 0.87837(2) 0.03493(19) Uani 1 1 d . . . . .
S2 S 0.33511(2) 0.09312(3) 0.88586(2) 0.0416(2) Uani 1 1 d . . . . .
S3 S 0.35266(2) 0.12418(4) 0.81678(2) 0.0458(2) Uani 1 1 d . . . . .
S4 S 0.27069(3) 0.15634(4) 0.84016(3) 0.0516(3) Uani 1 1 d . . . . .
S5 S 0.45647(2) 0.15652(4) 0.83834(2) 0.0438(2) Uani 1 1 d . . . . .
S6 S 0.42019(2) 0.07490(4) 0.96897(2) 0.0441(2) Uani 1 1 d . . . . .
S7 S 0.27951(2) 0.28562(3) 0.87857(2) 0.0352(2) Uani 1 1 d . . . . .
S8 S 0.32142(2) 0.39446(3) 0.88464(2) 0.0352(2) Uani 1 1 d . . . . .
S9 S 0.29396(2) 0.31659(4) 0.81701(2) 0.0464(2) Uani 1 1 d . . . . .
S10 S 0.36472(3) 0.43200(4) 0.84849(3) 0.0533(3) Uani 1 1 d . . . . .
S11 S 0.31201(2) 0.31656(3) 0.96839(2) 0.0428(2) Uani 1 1 d . . . . .
S12 S 0.45269(2) 0.22057(3) 0.99641(2) 0.03341(19) Uani 1 1 d . U . . .
S13 S 0.41103(2) 0.32034(3) 0.99669(2) 0.0416(2) Uani 1 1 d . . . . .
S14 S 0.38234(2) 0.20785(3) 0.99652(2) 0.03332(19) Uani 1 1 d . . . . .
S15 S 0.48642(2) 0.35766(3) 0.96769(2) 0.03434(19) Uani 1 1 d . . . . .
S16 S 0.42015(2) 0.31058(4) 0.81674(2) 0.0445(2) Uani 1 1 d . . . . .
S17 S 0.44121(2) 0.37395(4) 0.87078(3) 0.0487(3) Uani 1 1 d . . . . .
S18 S 0.47944(2) 0.26244(4) 0.88583(2) 0.0422(2) Uani 1 1 d . U . . .
C1 C 0.31380(10) -0.02323(15) 0.80855(10) 0.0455(11) Uani 1 1 d . . . . .
C2 C 0.31006(12) -0.01904(17) 0.77913(11) 0.0565(13) Uani 1 1 d . . . . .
H2 H 0.3258 -0.0169 0.7730 0.068 Uiso 1 1 calc R U . . .
C3 C 0.28193(11) -0.01796(17) 0.75832(12) 0.0566(13) Uani 1 1 d . . . . .
H3 H 0.2790 -0.0153 0.7382 0.068 Uiso 1 1 calc R U . . .
C4 C 0.25979(12) -0.02069(17) 0.76744(12) 0.0577(13) Uani 1 1 d . . . . .
H4 H 0.2413 -0.0193 0.7536 0.069 Uiso 1 1 calc R U . . .
C5 C 0.26355(11) -0.02556(17) 0.79706(11) 0.0547(12) Uani 1 1 d . . . . .
H5 H 0.2478 -0.0281 0.8032 0.066 Uiso 1 1 calc R U . . .
C6 C 0.29109(10) -0.02652(16) 0.81738(11) 0.0525(12) Uani 1 1 d . . . . .
H6 H 0.2939 -0.0295 0.8374 0.063 Uiso 1 1 calc R U . . .
C7 C 0.33803(11) -0.06951(17) 0.86096(11) 0.0521(12) Uani 1 1 d . . . . .
C8 C 0.31562(11) -0.09985(17) 0.85181(11) 0.0564(12) Uani 1 1 d . . . . .
H8 H 0.3036 -0.1000 0.8321 0.068 Uiso 1 1 calc R U . . .
C9 C 0.31060(11) -0.13042(17) 0.87158(11) 0.0534(12) Uani 1 1 d . . . . .
H9 H 0.2954 -0.1513 0.8654 0.064 Uiso 1 1 calc R U . . .
C10 C 0.32867(11) -0.12927(17) 0.90090(11) 0.0541(12) Uani 1 1 d . . . . .
H10 H 0.3253 -0.1491 0.9146 0.065 Uiso 1 1 calc R U . . .
C11 C 0.35102(11) -0.09982(16) 0.90980(11) 0.0519(11) Uani 1 1 d . . . . .
H11 H 0.3631 -0.1000 0.9295 0.062 Uiso 1 1 calc R U . . .
C12 C 0.35616(12) -0.06968(17) 0.89034(11) 0.0580(13) Uani 1 1 d . . . . .
H12 H 0.3717 -0.0494 0.8967 0.070 Uiso 1 1 calc R U . . .
C13 C 0.37603(10) -0.05066(16) 0.82385(10) 0.0491(11) Uani 1 1 d . U . . .
C14 C 0.38295(11) -0.09729(16) 0.82965(11) 0.0544(12) Uani 1 1 d . . . . .
H14 H 0.3744 -0.1147 0.8407 0.065 Uiso 1 1 calc R U . . .
C15 C 0.40238(11) -0.11759(16) 0.81911(11) 0.0514(12) Uani 1 1 d . . . . .
H15 H 0.4066 -0.1491 0.8224 0.062 Uiso 1 1 calc R U . . .
C16 C 0.41542(11) -0.09196(16) 0.80394(11) 0.0529(12) Uani 1 1 d . . . . .
H16 H 0.4292 -0.1057 0.7975 0.063 Uiso 1 1 calc R U . . .
C17 C 0.40861(11) -0.04587(17) 0.79795(11) 0.0550(12) Uani 1 1 d . . . . .
H17 H 0.4173 -0.0288 0.7870 0.066 Uiso 1 1 calc R U . . .
C18 C 0.38875(11) -0.02478(18) 0.80816(11) 0.0555(12) Uani 1 1 d . . . . .
H18 H 0.3842 0.0065 0.8044 0.067 Uiso 1 1 calc R U . . .
C19 C 0.20603(10) 0.39917(16) 0.80377(11) 0.0497(11) Uani 1 1 d . . . . .
C20 C 0.20325(11) 0.35417(16) 0.79373(11) 0.0531(12) Uani 1 1 d . . . . .
H20 H 0.2157 0.3313 0.8047 0.064 Uiso 1 1 calc R U . . .
C21 C 0.18236(11) 0.34294(17) 0.76774(11) 0.0573(13) Uani 1 1 d . . . . .
H21 H 0.1807 0.3126 0.7606 0.069 Uiso 1 1 calc R U . . .
C22 C 0.16347(11) 0.37687(16) 0.75186(12) 0.0571(13) Uani 1 1 d . . . . .
H22 H 0.1492 0.3693 0.7340 0.069 Uiso 1 1 calc R U . . .
C23 C 0.16573(11) 0.42076(16) 0.76215(11) 0.0536(12) Uani 1 1 d . . . . .
H23 H 0.1526 0.4431 0.7518 0.064 Uiso 1 1 calc R U . . .
C24 C 0.18727(11) 0.43264(16) 0.78774(11) 0.0521(12) Uani 1 1 d . . . . .
H24 H 0.1892 0.4633 0.7943 0.063 Uiso 1 1 calc R U . . .
C25 C 0.20553(10) 0.40263(16) 0.85404(11) 0.0504(11) Uani 1 1 d . . . . .
C26 C 0.18169(11) 0.38021(17) 0.83502(12) 0.0592(14) Uani 1 1 d . . . . .
H26 H 0.1815 0.3709 0.8165 0.071 Uiso 1 1 calc R U . . .
C27 C 0.15853(12) 0.37159(17) 0.84298(12) 0.0577(13) Uani 1 1 d . . . . .
H27 H 0.1426 0.3562 0.8301 0.069 Uiso 1 1 calc R U . . .
C28 C 0.15894(12) 0.38615(17) 0.87071(11) 0.0587(13) Uani 1 1 d . . . . .
H28 H 0.1431 0.3811 0.8764 0.070 Uiso 1 1 calc R U . . .
C29 C 0.18249(11) 0.40768(16) 0.88929(11) 0.0533(12) Uani 1 1 d . . . . .
H29 H 0.1830 0.4165 0.9081 0.064 Uiso 1 1 calc R U . . .
C30 C 0.20597(12) 0.41687(17) 0.88083(13) 0.0608(14) Uani 1 1 d . . . . .
H30 H 0.2218 0.4327 0.8935 0.073 Uiso 1 1 calc R U . . .
C31 C 0.24245(10) 0.47181(16) 0.84520(11) 0.0514(11) Uani 1 1 d . . . . .
C32 C 0.23325(11) 0.50245(17) 0.86136(11) 0.0553(12) Uani 1 1 d . . . . .
H32 H 0.2199 0.4937 0.8700 0.066 Uiso 1 1 calc R U . . .
C33 C 0.24427(12) 0.54734(17) 0.86473(12) 0.0582(13) Uani 1 1 d . . . . .
H33 H 0.2382 0.5690 0.8757 0.070 Uiso 1 1 calc R U . . .
C34 C 0.26436(11) 0.56042(17) 0.85189(12) 0.0563(12) Uani 1 1 d . . . . .
H34 H 0.2719 0.5904 0.8545 0.068 Uiso 1 1 calc R U . . .
C35 C 0.27278(11) 0.52949(16) 0.83571(12) 0.0550(12) Uani 1 1 d . . . . .
H35 H 0.2856 0.5383 0.8265 0.066 Uiso 1 1 calc R U . . .
C36 C 0.26224(11) 0.48411(18) 0.83272(11) 0.0560(12) Uani 1 1 d . . . . .
H36 H 0.2687 0.4622 0.8222 0.067 Uiso 1 1 calc R U . . .
C37 C 0.41595(10) 0.26848(14) 1.09537(10) 0.0438(10) Uani 1 1 d . . . . .
C38 C 0.39510(10) 0.29502(15) 1.07699(11) 0.0482(11) Uani 1 1 d . . . . .
H38 H 0.3966 0.3054 1.0593 0.058 Uiso 1 1 calc R U . . .
C39 C 0.37169(10) 0.30689(17) 1.08402(11) 0.0520(12) Uani 1 1 d . . . . .
H39 H 0.3575 0.3259 1.0715 0.062 Uiso 1 1 calc R U . . .
C40 C 0.36954(11) 0.29058(16) 1.10947(11) 0.0510(11) Uani 1 1 d . . . . .
H40 H 0.3537 0.2982 1.1146 0.061 Uiso 1 1 calc R U . . .
C41 C 0.38982(11) 0.26396(16) 1.12710(11) 0.0528(12) Uani 1 1 d . . . . .
H41 H 0.3880 0.2527 1.1445 0.063 Uiso 1 1 calc R U . . .
C42 C 0.41335(11) 0.25258(16) 1.12045(11) 0.0517(11) Uani 1 1 d . . . . .
H42 H 0.4276 0.2339 1.1332 0.062 Uiso 1 1 calc R U . . .
C43 C 0.47232(10) 0.29516(16) 1.09498(10) 0.0481(11) Uani 1 1 d . . . . .
C44 C 0.47610(11) 0.32067(16) 1.12004(12) 0.0536(12) Uani 1 1 d . . . . .
H44 H 0.4649 0.3151 1.1317 0.064 Uiso 1 1 calc R U . . .
C45 C 0.49681(11) 0.35481(16) 1.12766(11) 0.0557(12) Uani 1 1 d . . . . .
H45 H 0.4999 0.3722 1.1448 0.067 Uiso 1 1 calc R U . . .
C46 C 0.51256(11) 0.36295(17) 1.11031(11) 0.0557(13) Uani 1 1 d . . . . .
H46 H 0.5262 0.3866 1.1154 0.067 Uiso 1 1 calc R U . . .
C47 C 0.50881(12) 0.33694(17) 1.08531(11) 0.0584(14) Uani 1 1 d . . . . .
H47 H 0.5205 0.3413 1.0740 0.070 Uiso 1 1 calc R U . . .
C48 C 0.48773(9) 0.30494(15) 1.07765(11) 0.0471(11) Uani 1 1 d . . . . .
H48 H 0.4837 0.2891 1.0598 0.057 Uiso 1 1 calc R U . . .
C49 C 0.45986(10) 0.19328(15) 1.09510(10) 0.0456(10) Uani 1 1 d . . . . .
C50 C 0.48345(10) 0.18644(16) 1.12020(11) 0.0485(11) Uani 1 1 d . . . . .
H50 H 0.4921 0.2117 1.1320 0.058 Uiso 1 1 calc R U . . .
C51 C 0.49422(11) 0.14240(16) 1.12781(11) 0.0512(11) Uani 1 1 d . . . . .
H51 H 0.5104 0.1375 1.1445 0.061 Uiso 1 1 calc R U . . .
C52 C 0.48083(10) 0.10618(16) 1.11047(11) 0.0490(11) Uani 1 1 d . . . . .
H52 H 0.4878 0.0762 1.1158 0.059 Uiso 1 1 calc R U . . .
C53 C 0.45773(11) 0.11215(16) 1.08579(12) 0.0552(12) Uani 1 1 d . . . . .
H53 H 0.4490 0.0866 1.0744 0.066 Uiso 1 1 calc R U . . .
C54 C 0.44709(10) 0.15616(15) 1.07757(10) 0.0477(11) Uani 1 1 d . . . . .
H54 H 0.4314 0.1607 1.0603 0.057 Uiso 1 1 calc R U . . .
C55 C 0.53836(11) 0.38694(16) 0.86557(11) 0.0520(12) Uani 1 1 d . . . . .
C56 C 0.53509(12) 0.38984(17) 0.89249(11) 0.0575(13) Uani 1 1 d . . . . .
H56 H 0.5187 0.3778 0.8950 0.069 Uiso 1 1 calc R U . . .
C57 C 0.55531(11) 0.40986(16) 0.91516(11) 0.0537(12) Uani 1 1 d . . . . .
H57 H 0.5531 0.4105 0.9336 0.064 Uiso 1 1 calc R U . . .
C58 C 0.57810(11) 0.42863(17) 0.91238(11) 0.0597(14) Uani 1 1 d . . . . .
H58 H 0.5912 0.4439 0.9284 0.072 Uiso 1 1 calc R U . . .
C59 C 0.58302(11) 0.42614(16) 0.88553(11) 0.0551(12) Uani 1 1 d . . . . .
H59 H 0.5997 0.4379 0.8836 0.066 Uiso 1 1 calc R U . . .
C60 C 0.56165(11) 0.40511(17) 0.86152(11) 0.0574(13) Uani 1 1 d . . . . .
H60 H 0.5636 0.4038 0.8430 0.069 Uiso 1 1 calc R U . . .
C61 C 0.49332(11) 0.40910(17) 0.81332(12) 0.0539(12) Uani 1 1 d . . . . .
C62 C 0.50866(12) 0.44835(16) 0.81419(11) 0.0570(13) Uani 1 1 d . . . . .
H62 H 0.5274 0.4503 0.8273 0.068 Uiso 1 1 calc R U . . .
C63 C 0.49695(12) 0.48487(17) 0.79619(12) 0.0595(13) Uani 1 1 d . . . . .
H63 H 0.5076 0.5118 0.7971 0.071 Uiso 1 1 calc R U . . .
C64 C 0.46908(11) 0.48183(16) 0.77648(11) 0.0528(12) Uani 1 1 d . . . . .
H64 H 0.4609 0.5063 0.7637 0.063 Uiso 1 1 calc R U . . .
C65 C 0.45431(12) 0.44340(17) 0.77614(11) 0.0591(13) Uani 1 1 d . . . . .
H65 H 0.4356 0.4412 0.7630 0.071 Uiso 1 1 calc R U . . .
C66 C 0.46578(11) 0.40669(17) 0.79464(10) 0.0527(12) Uani 1 1 d . . . . .
H66 H 0.4548 0.3804 0.7944 0.063 Uiso 1 1 calc R U . . .
C67 C 0.52613(11) 0.31148(17) 0.82750(11) 0.0518(11) Uani 1 1 d . . . . .
C68 C 0.55446(11) 0.29902(17) 0.84093(10) 0.0520(11) Uani 1 1 d . . . . .
H68 H 0.5665 0.3161 0.8568 0.062 Uiso 1 1 calc R U . . .
C69 C 0.56449(11) 0.26146(17) 0.83058(12) 0.0557(12) Uani 1 1 d . . . . .
H69 H 0.5837 0.2535 0.8391 0.067 Uiso 1 1 calc R U . . .
C70 C 0.54705(11) 0.23517(16) 0.80808(11) 0.0512(12) Uani 1 1 d . . . . .
H70 H 0.5542 0.2089 0.8018 0.061 Uiso 1 1 calc R U . . .
C71 C 0.51823(11) 0.24792(17) 0.79445(12) 0.0546(12) Uani 1 1 d . . . . .
H71 H 0.5062 0.2310 0.7785 0.066 Uiso 1 1 calc R U . . .
C72 C 0.50835(12) 0.28521(16) 0.80493(11) 0.0606(15) Uani 1 1 d . . . . .
H72 H 0.4891 0.2932 0.7967 0.073 Uiso 1 1 calc R U . . .
C73 C 0.43765(9) 0.05132(14) 0.89004(10) 0.0418(10) Uani 1 1 d . . . . .
C74 C 0.46222(9) 0.07920(14) 0.90914(10) 0.0445(10) Uani 1 1 d . . . . .
H74A H 0.4572 0.0916 0.9254 0.053 Uiso 1 1 calc R U . . .
H74B H 0.4648 0.1054 0.8977 0.053 Uiso 1 1 calc R U . . .
C75 C 0.49066(10) 0.05426(15) 0.92205(11) 0.0495(11) Uani 1 1 d . . . . .
H75 H 0.5072 0.0726 0.9341 0.059 Uiso 1 1 calc R U . . .
C76 C 0.48409(10) 0.01044(15) 0.93533(10) 0.0537(13) Uani 1 1 d . . . . .
H76A H 0.4845 0.0186 0.9550 0.064 Uiso 1 1 calc R U . . .
H76B H 0.5002 -0.0102 0.9380 0.064 Uiso 1 1 calc R U . . .
C77 C 0.45718(10) -0.01898(15) 0.92145(9) 0.0453(10) Uani 1 1 d . . . . .
H77 H 0.4542 -0.0423 0.9349 0.054 Uiso 1 1 calc R U . . .
C78 C 0.43333(10) 0.01550(15) 0.91066(11) 0.0505(11) Uani 1 1 d . . . . .
H78A H 0.4157 -0.0011 0.9006 0.061 Uiso 1 1 calc R U . . .
H78B H 0.4312 0.0312 0.9276 0.061 Uiso 1 1 calc R U . . .
C79 C 0.44723(10) 0.03285(14) 0.86578(10) 0.0468(11) Uani 1 1 d . . . . .
H79A H 0.4310 0.0190 0.8505 0.056 Uiso 1 1 calc R U . . .
H79B H 0.4542 0.0584 0.8570 0.056 Uiso 1 1 calc R U . . .
C80 C 0.49297(10) 0.02958(15) 0.89605(10) 0.0472(11) Uani 1 1 d . . . . .
H80A H 0.5106 0.0118 0.9031 0.057 Uiso 1 1 calc R U . . .
H80B H 0.4957 0.0533 0.8829 0.057 Uiso 1 1 calc R U . . .
C81 C 0.47033(10) -0.00262(15) 0.87715(10) 0.0467(11) Uani 1 1 d . . . . .
H81 H 0.4757 -0.0162 0.8612 0.056 Uiso 1 1 calc R U . . .
C82 C 0.45992(11) -0.03937(15) 0.89374(10) 0.0495(11) Uani 1 1 d . . . . .
H82A H 0.4415 -0.0512 0.8811 0.059 Uiso 1 1 calc R U . . .
H82B H 0.4733 -0.0651 0.8989 0.059 Uiso 1 1 calc R U . . .
C83 C 0.30754(9) 0.06839(14) 0.89842(10) 0.0391(9) Uani 1 1 d . . . . .
C84 C 0.28082(11) 0.05243(17) 0.87513(10) 0.0535(12) Uani 1 1 d . . . . .
H84A H 0.2859 0.0303 0.8626 0.064 Uiso 1 1 calc R U . . .
H84B H 0.2719 0.0789 0.8629 0.064 Uiso 1 1 calc R U . . .
C85 C 0.25897(11) 0.03005(16) 0.88627(11) 0.0525(12) Uani 1 1 d . . . . .
H85 H 0.2415 0.0198 0.8705 0.063 Uiso 1 1 calc R U . . .
C86 C 0.25399(10) 0.06764(16) 0.90619(11) 0.0542(12) Uani 1 1 d . . . . .
H86A H 0.2404 0.0890 0.8931 0.065 Uiso 1 1 calc R U . . .
H86B H 0.2440 0.0524 0.9178 0.065 Uiso 1 1 calc R U . . .
C87 C 0.27599(11) 0.09685(16) 0.92710(11) 0.0526(12) Uani 1 1 d . . . . .
H87 H 0.2697 0.1227 0.9366 0.063 Uiso 1 1 calc R U . . .
C88 C 0.29833(10) 0.10719(15) 0.91184(10) 0.0466(10) Uani 1 1 d . . . . .
H88A H 0.2903 0.1305 0.8967 0.056 Uiso 1 1 calc R U . . .
H88B H 0.3151 0.1208 0.9265 0.056 Uiso 1 1 calc R U . . .
C89 C 0.32003(10) 0.03411(16) 0.92389(11) 0.0505(11) Uani 1 1 d . . . . .
H89A H 0.3305 0.0101 0.9178 0.061 Uiso 1 1 calc R U . . .
H89B H 0.3334 0.0503 0.9406 0.061 Uiso 1 1 calc R U . . .
C90 C 0.27475(11) -0.00810(15) 0.90637(11) 0.0513(11) Uani 1 1 d . . . . .
H90A H 0.2835 -0.0285 0.8959 0.062 Uiso 1 1 calc R U . . .
H90B H 0.2615 -0.0263 0.9127 0.062 Uiso 1 1 calc R U . . .
C91 C 0.29761(10) 0.01227(15) 0.93309(11) 0.0494(11) Uani 1 1 d . . . . .
H91 H 0.3056 -0.0111 0.9486 0.059 Uiso 1 1 calc R U . . .
C92 C 0.28884(10) 0.05600(15) 0.94522(10) 0.0484(11) Uani 1 1 d . . . . .
H92A H 0.2755 0.0463 0.9548 0.058 Uiso 1 1 calc R U . . .
H92B H 0.3058 0.0671 0.9608 0.058 Uiso 1 1 calc R U . . .
C93 C 0.33488(10) 0.12164(15) 0.77892(10) 0.0441(10) Uani 1 1 d . . . . .
C94 C 0.34986(12) 0.14681(18) 0.76191(11) 0.0570(13) Uani 1 1 d . . . . .
H94A H 0.3698 0.1376 0.7693 0.068 Uiso 1 1 calc R U . . .
H94B H 0.3491 0.1798 0.7658 0.068 Uiso 1 1 calc R U . . .
C95 C 0.33831(12) 0.13934(17) 0.72844(11) 0.0559(13) Uani 1 1 d . . . . .
H95 H 0.3490 0.1556 0.7177 0.067 Uiso 1 1 calc R U . . .
C96 C 0.30770(11) 0.15491(17) 0.72059(11) 0.0597(13) Uani 1 1 d . U . . .
H96A H 0.2978 0.1441 0.7006 0.072 Uiso 1 1 calc R U . . .
H96B H 0.3081 0.1886 0.7195 0.072 Uiso 1 1 calc R U . . .
C97 C 0.28759(11) 0.14307(17) 0.73830(11) 0.0565(12) Uani 1 1 d . U . . .
H97 H 0.2688 0.1581 0.7330 0.068 Uiso 1 1 calc R U . . .
C98 C 0.30998(10) 0.15004(17) 0.76989(12) 0.0675(16) Uani 1 1 d . . . . .
H98A H 0.3142 0.1827 0.7743 0.081 Uiso 1 1 d R U . . .
H98B H 0.2995 0.1392 0.7823 0.081 Uiso 1 1 d DR U . . .
C99 C 0.32636(11) 0.07281(16) 0.77056(11) 0.0531(12) Uani 1 1 d . . . . .
H99A H 0.3111 0.0641 0.7777 0.064 Uiso 1 1 calc R U . . .
H99B H 0.3425 0.0524 0.7798 0.064 Uiso 1 1 calc R U . . .
C100 C 0.33731(11) 0.08675(16) 0.72463(11) 0.0540(12) Uani 1 1 d . . . . .
H10A H 0.3315 0.0790 0.7038 0.065 Uiso 1 1 calc R U . . .
H10B H 0.3562 0.0737 0.7346 0.065 Uiso 1 1 calc R U . . .
C101 C 0.31639(11) 0.06687(17) 0.73757(11) 0.0539(12) Uani 1 1 d . . . . .
H101 H 0.3123 0.0342 0.7320 0.065 Uiso 1 1 calc R U . . .
C102 C 0.28928(11) 0.09397(15) 0.73229(11) 0.0539(12) Uani 1 1 d . . . . .
H10C H 0.2780 0.0898 0.7115 0.065 Uiso 1 1 calc R U . . .
H10D H 0.2790 0.0780 0.7433 0.065 Uiso 1 1 calc R U . . .
C103 C 0.24261(11) 0.14925(18) 0.81222(12) 0.0585(13) Uani 1 1 d . . . . .
C104 C 0.24913(9) 0.10587(16) 0.79896(11) 0.0599(14) Uani 1 1 d . . . . .
H10E H 0.2667 0.1100 0.7949 0.072 Uiso 1 1 d DR U . . .
H10F H 0.2518 0.0797 0.8124 0.072 Uiso 1 1 d DR U . . .
C105 C 0.22575(11) 0.09608(18) 0.77092(11) 0.0621(14) Uani 1 1 d . . . . .
H105 H 0.2305 0.0696 0.7607 0.075 Uiso 1 1 calc R U . . .
C106 C 0.21778(12) 0.13801(18) 0.75095(11) 0.0595(13) Uani 1 1 d . . . . .
H10G H 0.2043 0.1290 0.7318 0.071 Uiso 1 1 calc R U . . .
H10H H 0.2347 0.1503 0.7480 0.071 Uiso 1 1 calc R U . . .
C107 C 0.20448(11) 0.17525(16) 0.76447(11) 0.0552(12) Uani 1 1 d . . . . .
H107 H 0.1956 0.2011 0.7513 0.066 Uiso 1 1 calc R U . . .
C108 C 0.22874(12) 0.18881(17) 0.79240(11) 0.0566(13) Uani 1 1 d . . . . .
H10I H 0.2432 0.2049 0.7868 0.068 Uiso 1 1 calc R U . . .
H10J H 0.2214 0.2105 0.8035 0.068 Uiso 1 1 calc R U . . .
C109 C 0.21894(11) 0.13451(19) 0.82435(12) 0.0621(14) Uani 1 1 d . . . . .
H10K H 0.2268 0.1115 0.8398 0.075 Uiso 1 1 calc R U . . .
H10L H 0.2134 0.1614 0.8333 0.075 Uiso 1 1 calc R U . . .
C110 C 0.20056(9) 0.08148(17) 0.78499(12) 0.0743(18) Uani 1 1 d . . . . .
H11A H 0.1841 0.0686 0.7695 0.089 Uiso 1 1 d R U . . .
H11B H 0.2092 0.0561 0.7984 0.089 Uiso 1 1 d DR U . . .
C111 C 0.19310(11) 0.11504(17) 0.80185(11) 0.0556(12) Uani 1 1 d . . . . .
H111 H 0.1777 0.1062 0.8091 0.067 Uiso 1 1 calc R U . . .
C112 C 0.18487(11) 0.14950(18) 0.77675(12) 0.0575(13) Uani 1 1 d . . . . .
H11C H 0.1739 0.1733 0.7823 0.069 Uiso 1 1 calc R U . . .
H11D H 0.1714 0.1332 0.7600 0.069 Uiso 1 1 calc R U . . .
C113 C 0.44884(11) 0.13990(16) 0.80234(10) 0.0488(11) Uani 1 1 d . . . . .
C114 C 0.42515(12) 0.10584(19) 0.79084(11) 0.0606(14) Uani 1 1 d . . . . .
H11E H 0.4084 0.1180 0.7942 0.073 Uiso 1 1 calc R U . . .
H11F H 0.4306 0.0772 0.8021 0.073 Uiso 1 1 calc R U . . .
C115 C 0.41707(12) 0.09443(18) 0.75766(12) 0.0585(13) Uani 1 1 d . . . . .
H115 H 0.4010 0.0729 0.7498 0.070 Uiso 1 1 calc R U . . .
C116 C 0.41255(11) 0.14166(17) 0.74328(12) 0.0586(13) Uani 1 1 d . . . . .
H11G H 0.4050 0.1379 0.7220 0.070 Uiso 1 1 calc R U . . .
H11H H 0.3984 0.1585 0.7490 0.070 Uiso 1 1 calc R U . . .
C117 C 0.43898(11) 0.16901(17) 0.75145(11) 0.0542(12) Uani 1 1 d . . . . .
H117 H 0.4369 0.1966 0.7389 0.065 Uiso 1 1 calc R U . . .
C118 C 0.44881(12) 0.18140(17) 0.78375(11) 0.0576(13) Uani 1 1 d . . . . .
H11I H 0.4362 0.2050 0.7869 0.069 Uiso 1 1 calc R U . . .
H11J H 0.4680 0.1943 0.7897 0.069 Uiso 1 1 calc R U . . .
C119 C 0.47526(11) 0.11332(18) 0.80219(11) 0.0565(13) Uani 1 1 d . . . . .
H11K H 0.4778 0.0864 0.8150 0.068 Uiso 1 1 calc R U . . .
H11L H 0.4919 0.1331 0.8105 0.068 Uiso 1 1 calc R U . . .
C120 C 0.44593(12) 0.07659(16) 0.75615(12) 0.0594(13) Uani 1 1 d . . . . .
H12A H 0.4473 0.0443 0.7623 0.071 Uiso 1 1 calc R U . . .
H12B H 0.4436 0.0762 0.7353 0.071 Uiso 1 1 calc R U . . .
C121 C 0.47428(12) 0.0967(2) 0.77131(11) 0.0632(14) Uani 1 1 d . . . . .
H121 H 0.4909 0.0797 0.7701 0.076 Uiso 1 1 calc R U . . .
C122 C 0.46612(11) 0.14121(17) 0.75406(12) 0.0557(12) Uani 1 1 d . . . . .
H12C H 0.4651 0.1342 0.7340 0.067 Uiso 1 1 calc R U . . .
H12D H 0.4821 0.1623 0.7622 0.067 Uiso 1 1 calc R U . . .
C123 C 0.41121(10) 0.03096(14) 0.99259(10) 0.0455(11) Uani 1 1 d . . . . .
C124 C 0.42440(11) 0.04037(15) 1.02511(10) 0.0533(12) Uani 1 1 d . . . . .
H12E H 0.4162 0.0689 1.0295 0.064 Uiso 1 1 calc R U . . .
H12F H 0.4447 0.0457 1.0298 0.064 Uiso 1 1 calc R U . . .
C125 C 0.42068(11) 0.00193(15) 1.04577(10) 0.0545(13) Uani 1 1 d . . . . .
H125 H 0.4301 0.0066 1.0671 0.065 Uiso 1 1 calc R U . . .
C126 C 0.38946(11) -0.00933(16) 1.03489(11) 0.0532(12) Uani 1 1 d . . . . .
H12G H 0.3804 0.0135 1.0436 0.064 Uiso 1 1 calc R U . . .
H12H H 0.3876 -0.0391 1.0435 0.064 Uiso 1 1 calc R U . . .
C127 C 0.37134(10) -0.01215(16) 1.00203(11) 0.0490(11) Uani 1 1 d . . . . .
H127 H 0.3507 -0.0127 0.9985 0.059 Uiso 1 1 calc R U . . .
C128 C 0.38035(9) 0.02933(14) 0.98816(10) 0.0432(10) Uani 1 1 d . . . . .
H12I H 0.3696 0.0292 0.9671 0.052 Uiso 1 1 calc R U . . .
H12J H 0.3753 0.0574 0.9963 0.052 Uiso 1 1 calc R U . . .
C129 C 0.42374(10) -0.01531(14) 0.98765(11) 0.0491(11) Uani 1 1 d . U . . .
H12K H 0.4186 -0.0208 0.9666 0.059 Uiso 1 1 calc R U . . .
H12L H 0.4445 -0.0140 0.9962 0.059 Uiso 1 1 calc R U . . .
C130 C 0.42762(10) -0.04016(16) 1.03312(11) 0.0493(11) Uani 1 1 d . . . . .
H13A H 0.4247 -0.0658 1.0449 0.059 Uiso 1 1 calc R U . . .
H13B H 0.4480 -0.0389 1.0366 0.059 Uiso 1 1 calc R U . . .
C131 C 0.41319(10) -0.05396(15) 1.00100(10) 0.0448(10) Uani 1 1 d . U . . .
H131 H 0.4204 -0.0839 0.9968 0.054 Uiso 1 1 calc R U . . .
C132 C 0.38108(10) -0.05292(15) 0.98971(11) 0.0518(12) Uani 1 1 d . . . . .
H13C H 0.3739 -0.0512 0.9683 0.062 Uiso 1 1 calc R U . . .
H13D H 0.3737 -0.0811 0.9955 0.062 Uiso 1 1 calc R U . . .
C133 C 0.45153(10) 0.42962(16) 0.88795(10) 0.0476(11) Uani 1 1 d . . . . .
C134 C 0.47277(12) 0.42368(17) 0.91785(12) 0.0595(13) Uani 1 1 d . . . . .
H13E H 0.4885 0.4049 0.9166 0.071 Uiso 1 1 calc R U . . .
H13F H 0.4640 0.4070 0.9300 0.071 Uiso 1 1 calc R U . . .
C135 C 0.48442(11) 0.46918(17) 0.93255(12) 0.0584(13) Uani 1 1 d . . . . .
H135 H 0.4988 0.4664 0.9524 0.070 Uiso 1 1 calc R U . . .
C136 C 0.45846(13) 0.49670(16) 0.93104(10) 0.0589(14) Uani 1 1 d . . . . .
H13G H 0.4523 0.4850 0.9468 0.071 Uiso 1 1 calc R U . . .
H13H H 0.4650 0.5283 0.9365 0.071 Uiso 1 1 calc R U . . .
C137 C 0.43233(11) 0.50055(18) 0.90466(12) 0.0570(13) Uani 1 1 d . . . . .
H137 H 0.4160 0.5169 0.9070 0.068 Uiso 1 1 calc R U . . .
C138 C 0.42708(11) 0.45177(16) 0.89182(12) 0.0548(12) Uani 1 1 d . . . . .
H13I H 0.4205 0.4325 0.9047 0.066 Uiso 1 1 calc R U . . .
H13J H 0.4118 0.4531 0.8727 0.066 Uiso 1 1 calc R U . . .
C139 C 0.45912(14) 0.46099(18) 0.86803(12) 0.0682(16) Uani 1 1 d . . . . .
H13K H 0.4420 0.4691 0.8515 0.082 Uiso 1 1 calc R U . . .
H13L H 0.4723 0.4455 0.8602 0.082 Uiso 1 1 calc R U . . .
C140 C 0.49500(11) 0.48511(17) 0.91060(12) 0.0582(13) Uani 1 1 d . . . . .
H14U H 0.5045 0.4595 0.9046 0.070 Uiso 1 1 calc R U . . .
H14V H 0.5092 0.5090 0.9191 0.070 Uiso 1 1 calc R U . . .
C141 C 0.47273(13) 0.50419(18) 0.88412(12) 0.0604(14) Uani 1 1 d . . . . .
H141 H 0.4807 0.5241 0.8723 0.073 Uiso 1 1 calc R U . . .
C142 C 0.44683(10) 0.52300(15) 0.88682(10) 0.0542(13) Uani 1 1 d . . . . .
H14A H 0.4512 0.5545 0.8943 0.065 Uiso 1 1 calc R U . . .
H14B H 0.4330 0.5255 0.8669 0.065 Uiso 1 1 calc R U . . .
C143 C 0.32865(9) 0.45464(13) 0.89931(10) 0.0382(9) Uani 1 1 d . . . . .
C144 C 0.36051(10) 0.45891(15) 0.91402(11) 0.0497(11) Uani 1 1 d . . . . .
H14C H 0.3699 0.4464 0.9010 0.060 Uiso 1 1 calc R U . . .
H14D H 0.3666 0.4407 0.9321 0.060 Uiso 1 1 calc R U . . .
C145 C 0.36987(11) 0.50995(16) 0.92146(11) 0.0504(11) Uani 1 1 d . . . . .
H145 H 0.3906 0.5141 0.9304 0.060 Uiso 1 1 calc R U . . .
C146 C 0.35434(10) 0.52478(15) 0.94010(11) 0.0483(11) Uani 1 1 d . . . . .
H14E H 0.3566 0.5583 0.9416 0.058 Uiso 1 1 calc R U . . .
H14F H 0.3649 0.5126 0.9596 0.058 Uiso 1 1 calc R U . . .
C147 C 0.32387(10) 0.51580(14) 0.93536(11) 0.0465(10) Uani 1 1 d . . . . .
H147 H 0.3167 0.5245 0.9512 0.056 Uiso 1 1 calc R U . . .
C148 C 0.31792(12) 0.46692(16) 0.92304(11) 0.0532(12) Uani 1 1 d . . . . .
H14G H 0.3261 0.4453 0.9392 0.064 Uiso 1 1 calc R U . . .
H14H H 0.2974 0.4622 0.9158 0.064 Uiso 1 1 calc R U . . .
C149 C 0.31519(12) 0.48947(15) 0.87487(10) 0.0563(14) Uani 1 1 d . . . . .
H14I H 0.3193 0.4804 0.8573 0.068 Uiso 1 1 calc R U . . .
H14J H 0.2946 0.4892 0.8700 0.068 Uiso 1 1 calc R U . . .
C150 C 0.35711(10) 0.53312(16) 0.89272(11) 0.0502(11) Uani 1 1 d . . . . .
H15A H 0.3654 0.5639 0.8938 0.060 Uiso 1 1 calc R U . . .
H15B H 0.3618 0.5156 0.8778 0.060 Uiso 1 1 calc R U . . .
C151 C 0.32622(11) 0.53741(15) 0.88378(11) 0.0507(11) Uani 1 1 d . . . . .
H151 H 0.3185 0.5598 0.8676 0.061 Uiso 1 1 calc R U . . .
C152 C 0.31381(11) 0.54381(17) 0.90722(11) 0.0526(12) Uani 1 1 d . . . . .
H15C H 0.2934 0.5386 0.8982 0.063 Uiso 1 1 calc R U . . .
H15D H 0.3163 0.5763 0.9129 0.063 Uiso 1 1 calc R U . . .
C153 C 0.27957(10) 0.31453(16) 0.77698(10) 0.0476(11) Uani 1 1 d . . . . .
C154 C 0.29306(12) 0.27865(18) 0.76421(10) 0.0558(13) Uani 1 1 d . . . . .
H15E H 0.2914 0.2487 0.7728 0.067 Uiso 1 1 calc R U . . .
H15F H 0.3133 0.2857 0.7695 0.067 Uiso 1 1 calc R U . . .
C155 C 0.27962(12) 0.27531(18) 0.73049(11) 0.0617(15) Uani 1 1 d . . . . .
H155 H 0.2883 0.2511 0.7220 0.074 Uiso 1 1 calc R U . . .
C156 C 0.24825(11) 0.26826(17) 0.72405(11) 0.0619(14) Uani 1 1 d . . . . .
H15G H 0.2452 0.2426 0.7357 0.074 Uiso 1 1 calc R U . . .
H15H H 0.2388 0.2609 0.7033 0.074 Uiso 1 1 calc R U . . .
C157 C 0.23615(12) 0.31248(18) 0.73171(12) 0.0575(13) Uani 1 1 d . . . . .
H157 H 0.2152 0.3122 0.7243 0.069 Uiso 1 1 calc R U . . .
C158 C 0.24762(11) 0.35700(17) 0.72460(12) 0.0578(13) Uani 1 1 d . . . . .
H15I H 0.2395 0.3604 0.7033 0.069 Uiso 1 1 calc R U . . .
H15J H 0.2394 0.3816 0.7329 0.069 Uiso 1 1 calc R U . . .
C159 C 0.27785(11) 0.36765(17) 0.73291(12) 0.0554(13) Uani 1 1 d . . . . .
H159 H 0.2833 0.3968 0.7257 0.067 Uiso 1 1 calc R U . . .
C160 C 0.28815(13) 0.35957(18) 0.76592(11) 0.0606(14) Uani 1 1 d . . . . .
H16A H 0.2813 0.3851 0.7748 0.073 Uiso 1 1 calc R U . . .
H16B H 0.3089 0.3612 0.7732 0.073 Uiso 1 1 calc R U . . .
C161 C 0.24845(11) 0.31807(19) 0.76534(12) 0.0574(13) Uani 1 1 d . . . . .
H16C H 0.2428 0.3481 0.7707 0.069 Uiso 1 1 calc R U . . .
H16D H 0.2404 0.2943 0.7744 0.069 Uiso 1 1 calc R U . . .
C162 C 0.28283(12) 0.32356(17) 0.71958(11) 0.0578(13) Uani 1 1 d . . . . .
H16E H 0.3023 0.3253 0.7195 0.069 Uiso 1 1 calc R U . . .
H16F H 0.2704 0.3245 0.6990 0.069 Uiso 1 1 calc R U . . .
C163 C 0.36271(11) 0.46976(18) 0.81686(12) 0.0550(12) Uani 1 1 d . . . . .
C164 C 0.37641(12) 0.45054(17) 0.79758(11) 0.0565(12) Uani 1 1 d . . . . .
H16U H 0.3966 0.4453 0.8079 0.068 Uiso 1 1 d R U . . .
H16V H 0.3659 0.4216 0.7918 0.068 Uiso 1 1 d R U . . .
C165 C 0.37346(12) 0.47712(17) 0.77074(11) 0.0551(12) Uani 1 1 d . . . . .
H165 H 0.3834 0.4658 0.7577 0.066 Uiso 1 1 calc R U . . .
C166 C 0.34225(11) 0.48718(17) 0.75757(12) 0.0583(13) Uani 1 1 d . . . . .
H16H H 0.3295 0.4975 0.7384 0.070 Uiso 1 1 d R U . . .
H16G H 0.3402 0.4536 0.7577 0.070 Uiso 1 1 d R U . . .
C167 C 0.32203(12) 0.50006(18) 0.77547(11) 0.0577(13) Uani 1 1 d . . . . .
H167 H 0.3016 0.4987 0.7637 0.069 Uiso 1 1 calc R U . . .
C168 C 0.33143(12) 0.46553(18) 0.80008(11) 0.0577(13) Uani 1 1 d . . . . .
H16I H 0.3272 0.4344 0.7920 0.069 Uiso 1 1 calc R U . . .
H16J H 0.3209 0.4706 0.8134 0.069 Uiso 1 1 calc R U . . .
C169 C 0.37456(13) 0.51977(18) 0.82544(12) 0.0630(14) Uani 1 1 d . . . . .
H16M H 0.3953 0.5191 0.8332 0.076 Uiso 1 1 calc R U . . .
H16N H 0.3679 0.5321 0.8406 0.076 Uiso 1 1 calc R U . . .
C170 C 0.37586(12) 0.52773(16) 0.77882(11) 0.0553(13) Uani 1 1 d . . . . .
H17M H 0.3962 0.5346 0.7861 0.066 Uiso 1 1 calc R U . . .
H17N H 0.3678 0.5444 0.7603 0.066 Uiso 1 1 calc R U . . .
C171 C 0.36460(11) 0.54974(17) 0.79893(12) 0.0550(12) Uani 1 1 d . . . . .
H171 H 0.3715 0.5818 0.8033 0.066 Uiso 1 1 calc R U . . .
C172 C 0.33192(12) 0.54666(17) 0.78917(12) 0.0597(13) Uani 1 1 d . . . . .
H17A H 0.3255 0.5518 0.8058 0.072 Uiso 1 1 d R U . . .
H17B H 0.3237 0.5707 0.7746 0.072 Uiso 1 1 d R U . . .
C173 C 0.30586(9) 0.36427(14) 0.99113(10) 0.0401(9) Uani 1 1 d . . . . .
C174 C 0.32064(11) 0.35494(16) 1.02385(11) 0.0512(12) Uani 1 1 d . . . . .
H17C H 0.3179 0.3227 1.0282 0.061 Uiso 1 1 calc R U . . .
H17D H 0.3410 0.3606 1.0293 0.061 Uiso 1 1 calc R U . . .
C175 C 0.30854(10) 0.38588(16) 1.04120(11) 0.0509(11) Uani 1 1 d . . . . .
H175 H 0.3165 0.3780 1.0623 0.061 Uiso 1 1 calc R U . . .
C176 C 0.32131(11) 0.43026(15) 1.03538(11) 0.0526(12) Uani 1 1 d . . . . .
H17E H 0.3177 0.4537 1.0482 0.063 Uiso 1 1 calc R U . . .
H17F H 0.3419 0.4257 1.0421 0.063 Uiso 1 1 calc R U . . .
C177 C 0.31300(10) 0.45034(16) 1.00604(10) 0.0467(11) Uani 1 1 d . . . . .
H177 H 0.3214 0.4805 1.0043 0.056 Uiso 1 1 calc R U . . .
C178 C 0.31776(10) 0.41073(15) 0.98717(11) 0.0475(11) Uani 1 1 d . . . . .
H17G H 0.3093 0.4196 0.9665 0.057 Uiso 1 1 calc R U . . .
H17H H 0.3382 0.4073 0.9915 0.057 Uiso 1 1 calc R U . . .
C179 C 0.27526(9) 0.37086(14) 0.98020(10) 0.0448(10) Uani 1 1 d . . . . .
H17I H 0.2659 0.3409 0.9788 0.054 Uiso 1 1 calc R U . . .
H17J H 0.2694 0.3840 0.9604 0.054 Uiso 1 1 calc R U . . .
C180 C 0.27654(11) 0.38294(17) 1.03034(11) 0.0542(12) Uani 1 1 d . . . . .
H18A H 0.2705 0.3508 1.0301 0.065 Uiso 1 1 calc R U . . .
H18B H 0.2691 0.4004 1.0433 0.065 Uiso 1 1 calc R U . . .
C181 C 0.26544(10) 0.40270(14) 0.99994(10) 0.0441(10) Uani 1 1 d . . . . .
H181 H 0.2446 0.4069 0.9927 0.053 Uiso 1 1 calc R U . . .
C182 C 0.28206(9) 0.44963(14) 1.00052(10) 0.0462(10) Uani 1 1 d . . . . .
H18C H 0.2728 0.4647 0.9816 0.055 Uiso 1 1 calc R U . . .
H18D H 0.2788 0.4693 1.0154 0.055 Uiso 1 1 calc R U . . .
C183 C 0.48384(9) 0.18362(14) 1.00970(10) 0.0404(9) Uani 1 1 d . U . . .
C184 C 0.50631(9) 0.21042(14) 1.03168(10) 0.0455(10) Uani 1 1 d . . . . .
H18E H 0.4993 0.2194 1.0474 0.055 Uiso 1 1 calc R U . . .
H18F H 0.5095 0.2388 1.0223 0.055 Uiso 1 1 calc R U . . .
C185 C 0.53468(10) 0.18636(14) 1.04547(10) 0.0438(10) Uani 1 1 d . . . . .
H185 H 0.5500 0.2041 1.0599 0.053 Uiso 1 1 calc R U . . .
C186 C 0.54096(10) 0.16612(15) 1.02050(10) 0.0466(10) Uani 1 1 d . . . . .
H18G H 0.5588 0.1491 1.0287 0.056 Uiso 1 1 calc R U . . .
H18H H 0.5446 0.1918 1.0092 0.056 Uiso 1 1 calc R U . . .
C187 C 0.51924(9) 0.13318(14) 0.99793(10) 0.0417(10) Uani 1 1 d . . . . .
H187 H 0.5263 0.1225 0.9824 0.050 Uiso 1 1 calc R U . . .
C188 C 0.49670(11) 0.16861(15) 0.98707(10) 0.0509(12) Uani 1 1 d . . . . .
H18I H 0.4816 0.1564 0.9699 0.061 Uiso 1 1 calc R U . . .
H18J H 0.5047 0.1957 0.9807 0.061 Uiso 1 1 calc R U . . .
C189 C 0.47781(11) 0.14435(14) 1.02657(10) 0.0480(11) Uani 1 1 d . . . . .
H18K H 0.4613 0.1274 1.0138 0.058 Uiso 1 1 calc R U . . .
H18L H 0.4729 0.1567 1.0429 0.058 Uiso 1 1 calc R U . . .
C190 C 0.52667(10) 0.13963(14) 1.05559(10) 0.0460(10) Uani 1 1 d . . . . .
H19A H 0.5435 0.1200 1.0598 0.055 Uiso 1 1 calc R U . . .
H19B H 0.5243 0.1455 1.0744 0.055 Uiso 1 1 calc R U . . .
C191 C 0.50248(10) 0.11098(15) 1.03866(10) 0.0446(10) Uani 1 1 d . . . . .
H191 H 0.4984 0.0860 1.0505 0.053 Uiso 1 1 calc R U . . .
C192 C 0.50820(11) 0.09328(15) 1.01181(11) 0.0501(11) Uani 1 1 d . . . . .
H19C H 0.4907 0.0808 0.9976 0.060 Uiso 1 1 calc R U . . .
H19D H 0.5223 0.0685 1.0175 0.060 Uiso 1 1 calc R U . . .
C193 C 0.25045(10) 0.26389(16) 0.88848(10) 0.0453(10) Uani 1 1 d . . . . .
C194 C 0.23905(9) 0.30299(14) 0.90060(10) 0.0434(10) Uani 1 1 d . . . . .
H19X H 0.2542 0.3150 0.9178 0.052 Uiso 1 1 calc R U . . .
H19Y H 0.2336 0.3276 0.8859 0.052 Uiso 1 1 calc R U . . .
C195 C 0.21466(11) 0.29186(17) 0.90908(13) 0.0560(13) Uani 1 1 d . . . . .
H195 H 0.2073 0.3170 0.9182 0.067 Uiso 1 1 calc R U . . .
C196 C 0.22320(10) 0.25004(15) 0.92606(12) 0.0517(12) Uani 1 1 d . . . . .
H19E H 0.2075 0.2418 0.9327 0.062 Uiso 1 1 calc R U . . .
H19F H 0.2392 0.2585 0.9436 0.062 Uiso 1 1 calc R U . . .
C197 C 0.23173(11) 0.20624(17) 0.91469(11) 0.0529(12) Uani 1 1 d . . . . .
H197 H 0.2361 0.1812 0.9294 0.063 Uiso 1 1 calc R U . . .
C198 C 0.25788(11) 0.22411(16) 0.91011(11) 0.0551(12) Uani 1 1 d . . . . .
H19G H 0.2667 0.1994 0.9026 0.066 Uiso 1 1 calc R U . . .
H19H H 0.2715 0.2345 0.9289 0.066 Uiso 1 1 calc R U . . .
C199 C 0.22634(9) 0.25145(15) 0.86040(11) 0.0472(10) Uani 1 1 d . . . . .
H19I H 0.2333 0.2292 0.8493 0.057 Uiso 1 1 calc R U . . .
H19J H 0.2205 0.2792 0.8483 0.057 Uiso 1 1 calc R U . . .
C200 C 0.19270(10) 0.26903(15) 0.88022(12) 0.0513(12) Uani 1 1 d . . . . .
H20A H 0.1763 0.2589 0.8852 0.062 Uiso 1 1 calc R U . . .
H20B H 0.1860 0.2937 0.8657 0.062 Uiso 1 1 calc R U . . .
C201 C 0.20068(10) 0.23106(15) 0.86572(11) 0.0496(11) Uani 1 1 d . . . . .
H201 H 0.1854 0.2224 0.8473 0.060 Uiso 1 1 calc R U . . .
C202 C 0.21138(11) 0.19109(16) 0.88543(11) 0.0516(11) Uani 1 1 d . . . . .
H20C H 0.2209 0.1696 0.8764 0.062 Uiso 1 1 calc R U . . .
H20D H 0.1954 0.1749 0.8882 0.062 Uiso 1 1 calc R U . . .
C203 C 0.42215(9) 0.37854(14) 1.01215(9) 0.0403(9) Uani 1 1 d . . . . .
C204 C 0.41414(10) 0.40933(14) 0.98610(10) 0.0452(10) Uani 1 1 d . . . . .
H20X H 0.4270 0.4030 0.9754 0.054 Uiso 1 1 calc R U . . .
H20Y H 0.3950 0.4008 0.9733 0.054 Uiso 1 1 calc R U . . .
C205 C 0.41440(10) 0.45915(15) 0.99115(10) 0.0468(11) Uani 1 1 d . . . . .
H205 H 0.4089 0.4780 0.9731 0.056 Uiso 1 1 calc R U . . .
C206 C 0.44617(10) 0.46574(15) 1.01191(10) 0.0465(10) Uani 1 1 d . . . . .
H20E H 0.4577 0.4663 0.9993 0.056 Uiso 1 1 calc R U . . .
H20F H 0.4475 0.4965 1.0205 0.056 Uiso 1 1 calc R U . . .
C207 C 0.46053(10) 0.43347(15) 1.03656(11) 0.0456(10) Uani 1 1 d . . . . .
H207 H 0.4811 0.4382 1.0465 0.055 Uiso 1 1 calc R U . . .
C208 C 0.45194(9) 0.38734(16) 1.02530(10) 0.0453(10) Uani 1 1 d . . . . .
H20U H 0.4608 0.3805 1.0107 0.054 Uiso 1 1 calc R U . . .
H20V H 0.4597 0.3655 1.0415 0.054 Uiso 1 1 calc R U . . .
C209 C 0.40892(10) 0.39059(15) 1.03511(10) 0.0441(10) Uani 1 1 d . . . . .
H20G H 0.3891 0.3803 1.0284 0.053 Uiso 1 1 calc R U . . .
H20H H 0.4191 0.3746 1.0535 0.053 Uiso 1 1 calc R U . . .
C210 C 0.39685(10) 0.46850(15) 1.01083(10) 0.0475(11) Uani 1 1 d . . . . .
H21A H 0.3773 0.4582 1.0010 0.057 Uiso 1 1 calc R U . . .
H21B H 0.3966 0.5016 1.0146 0.057 Uiso 1 1 calc R U . . .
C211 C 0.41024(10) 0.44209(15) 1.04027(10) 0.0446(10) Uani 1 1 d . . . . .
H211 H 0.4012 0.4508 1.0546 0.054 Uiso 1 1 calc R U . . .
C212 C 0.44252(10) 0.44627(15) 1.05340(11) 0.0487(11) Uani 1 1 d . . . . .
H21C H 0.4468 0.4784 1.0594 0.058 Uiso 1 1 calc R U . . .
H21D H 0.4487 0.4278 1.0714 0.058 Uiso 1 1 calc R U . . .
C213 C 0.52398(9) 0.35080(15) 0.99070(10) 0.0427(10) Uani 1 1 d . . . . .
C214 C 0.52758(10) 0.36001(15) 1.02228(10) 0.0483(11) Uani 1 1 d . . . . .
H21E H 0.5169 0.3877 1.0234 0.058 Uiso 1 1 calc R U . . .
H21F H 0.5197 0.3342 1.0299 0.058 Uiso 1 1 calc R U . . .
C215 C 0.55756(10) 0.36644(16) 1.04083(10) 0.0482(11) Uani 1 1 d . . . . .
H215 H 0.5594 0.3757 1.0610 0.058 Uiso 1 1 calc R U . . .
C216 C 0.57141(10) 0.40052(15) 1.02716(11) 0.0538(13) Uani 1 1 d . . . . .
H21G H 0.5907 0.4065 1.0405 0.065 Uiso 1 1 calc R U . . .
H21H H 0.5609 0.4296 1.0240 0.065 Uiso 1 1 calc R U . . .
C217 C 0.57240(10) 0.38333(16) 0.99840(11) 0.0512(12) Uani 1 1 d . . . . .
H217 H 0.5841 0.4023 0.9901 0.061 Uiso 1 1 calc R U . . .
C218 C 0.54206(10) 0.37754(16) 0.97846(11) 0.0532(12) Uani 1 1 d . . . . .
H21I H 0.5337 0.4081 0.9731 0.064 Uiso 1 1 calc R U . . .
H21J H 0.5420 0.3625 0.9604 0.064 Uiso 1 1 calc R U . . .
C219 C 0.53607(10) 0.30432(16) 0.99178(11) 0.0519(12) Uani 1 1 d . . . . .
H21K H 0.5356 0.2966 0.9720 0.062 Uiso 1 1 calc R U . . .
H21L H 0.5235 0.2826 0.9967 0.062 Uiso 1 1 calc R U . . .
C220 C 0.56633(10) 0.31781(16) 1.03985(10) 0.0497(11) Uani 1 1 d . . . . .
H22A H 0.5857 0.3151 1.0539 0.060 Uiso 1 1 calc R U . . .
H22B H 0.5543 0.2990 1.0476 0.060 Uiso 1 1 calc R U . . .
C221 C 0.56611(11) 0.29587(17) 1.01291(11) 0.0534(12) Uani 1 1 d . . . . .
H221 H 0.5735 0.2641 1.0144 0.064 Uiso 1 1 calc R U . . .
C222 C 0.58242(11) 0.33247(16) 1.00480(10) 0.0532(12) Uani 1 1 d . . . . .
H22C H 0.5859 0.3214 0.9873 0.064 Uiso 1 1 calc R U . . .
H22D H 0.6009 0.3336 1.0206 0.064 Uiso 1 1 calc R U . . .
C223 C 0.40380(10) 0.31108(15) 0.77821(10) 0.0472(11) Uani 1 1 d . . . . .
C224 C 0.39198(12) 0.36076(16) 0.77236(11) 0.0580(13) Uani 1 1 d . . . . .
H2E H 0.4026 0.3869 0.7836 0.070 Uiso 1 1 d R U . . .
H2F H 0.3762 0.3544 0.7793 0.070 Uiso 1 1 d R U . . .
C225 C 0.38021(12) 0.37371(16) 0.73999(11) 0.0563(13) Uani 1 1 d . . . . .
H225 H 0.3726 0.4054 0.7364 0.068 Uiso 1 1 calc R U . . .
C226 C 0.35819(11) 0.33700(17) 0.72682(11) 0.0567(13) Uani 1 1 d . . . . .
H22G H 0.3416 0.3461 0.7316 0.068 Uiso 1 1 calc R U . . .
H22H H 0.3528 0.3405 0.7056 0.068 Uiso 1 1 calc R U . . .
C227 C 0.36138(11) 0.28583(17) 0.73250(11) 0.0542(12) Uani 1 1 d . . . . .
H227 H 0.3444 0.2661 0.7246 0.065 Uiso 1 1 calc R U . . .
C228 C 0.37810(11) 0.28378(17) 0.76510(11) 0.0532(12) Uani 1 1 d . . . . .
H22I H 0.3650 0.2921 0.7753 0.064 Uiso 1 1 calc R U . . .
H22J H 0.3833 0.2515 0.7699 0.064 Uiso 1 1 calc R U . . .
C229 C 0.42244(11) 0.29640(18) 0.76011(10) 0.0551(12) Uani 1 1 d . . . . .
H22K H 0.4417 0.3085 0.7694 0.066 Uiso 1 1 calc R U . . .
H22L H 0.4236 0.2627 0.7599 0.066 Uiso 1 1 calc R U . . .
C230 C 0.40326(11) 0.36516(16) 0.72883(11) 0.0540(12) Uani 1 1 d . . . . .
H23A H 0.4202 0.3816 0.7411 0.065 Uiso 1 1 calc R U . . .
H23B H 0.3980 0.3775 0.7089 0.065 Uiso 1 1 calc R U . . .
C231 C 0.41015(11) 0.31434(17) 0.72841(10) 0.0526(12) Uani 1 1 d . . . . .
H231 H 0.4226 0.3078 0.7170 0.063 Uiso 1 1 calc R U . . .
C232 C 0.38379(11) 0.28105(17) 0.72039(11) 0.0569(13) Uani 1 1 d . . . . .
H23C H 0.3747 0.2822 0.6990 0.068 Uiso 1 1 calc R U . . .
H23D H 0.3914 0.2498 0.7252 0.068 Uiso 1 1 calc R U . . .
C233 C 0.35658(9) 0.18620(14) 1.01155(10) 0.0395(9) Uani 1 1 d . U . . .
C234 C 0.34847(9) 0.22530(15) 1.02626(10) 0.0446(10) Uani 1 1 d . . . . .
H23E H 0.3396 0.2496 1.0121 0.054 Uiso 1 1 calc R U . . .
H23F H 0.3651 0.2381 1.0415 0.054 Uiso 1 1 calc R U . . .
C235 C 0.32801(10) 0.20650(15) 1.03946(11) 0.0468(11) Uani 1 1 d . . . . .
H235 H 0.3230 0.2306 1.0512 0.056 Uiso 1 1 calc R U . . .
C236 C 0.30290(10) 0.18977(15) 1.01729(10) 0.0452(10) Uani 1 1 d . . . . .
H23U H 0.2942 0.2152 1.0039 0.054 Uiso 1 1 calc R U . . .
H23V H 0.2894 0.1802 1.0267 0.054 Uiso 1 1 calc R U . . .
C237 C 0.30759(10) 0.14871(16) 0.99893(10) 0.0471(10) Uani 1 1 d . . . . .
H237 H 0.2900 0.1391 0.9832 0.056 Uiso 1 1 calc R U . . .
C238 C 0.32828(9) 0.17232(15) 0.98737(10) 0.0446(10) Uani 1 1 d . . . . .
H23G H 0.3193 0.2000 0.9767 0.054 Uiso 1 1 calc R U . . .
H23H H 0.3325 0.1517 0.9734 0.054 Uiso 1 1 calc R U . . .
C239 C 0.36969(10) 0.14869(16) 1.03428(11) 0.0480(11) Uani 1 1 d . U . . .
H23I H 0.3841 0.1623 1.0515 0.058 Uiso 1 1 calc R U . . .
H23J H 0.3790 0.1257 1.0260 0.058 Uiso 1 1 calc R U . . .
C240 C 0.33939(10) 0.16584(16) 1.05778(10) 0.0510(11) Uani 1 1 d . . . . .
H24A H 0.3564 0.1754 1.0739 0.061 Uiso 1 1 calc R U . . .
H24B H 0.3254 0.1560 1.0664 0.061 Uiso 1 1 calc R U . . .
C241 C 0.34686(9) 0.12549(14) 1.04355(10) 0.0426(10) Uani 1 1 d . . . . .
H241 H 0.3552 0.1009 1.0581 0.051 Uiso 1 1 calc R U . . .
C242 C 0.32345(10) 0.10738(15) 1.01866(11) 0.0473(11) Uani 1 1 d . . . . .
H24C H 0.3103 0.0902 1.0257 0.057 Uiso 1 1 calc R U . . .
H24D H 0.3308 0.0864 1.0072 0.057 Uiso 1 1 calc R U . . .
C243 C 0.51090(10) 0.22794(14) 0.89891(10) 0.0436(9) Uani 1 1 d . U . . .
C244 C 0.53641(10) 0.25859(15) 0.91090(12) 0.0548(13) Uani 1 1 d . . . . .
H24K H 0.5358 0.2731 0.9289 0.066 Uiso 1 1 calc R U . . .
H24M H 0.5350 0.2832 0.8967 0.066 Uiso 1 1 calc R U . . .
C245 C 0.56521(11) 0.23476(16) 0.91786(11) 0.0544(13) Uani 1 1 d . . . . .
H245 H 0.5822 0.2547 0.9248 0.065 Uiso 1 1 calc R U . . .
C246 C 0.56444(11) 0.19418(18) 0.93710(12) 0.0606(13) Uani 1 1 d . . . . .
H24E H 0.5692 0.2064 0.9570 0.073 Uiso 1 1 calc R U . . .
H24F H 0.5802 0.1741 0.9374 0.073 Uiso 1 1 calc R U . . .
C247 C 0.53806(12) 0.16191(18) 0.93185(12) 0.0598(14) Uani 1 1 d . . . . .
H247 H 0.5394 0.1414 0.9485 0.072 Uiso 1 1 calc R U . . .
C248 C 0.51301(11) 0.19646(18) 0.92380(12) 0.0565(13) Uani 1 1 d . . . . .
H24G H 0.4953 0.1790 0.9189 0.068 Uiso 1 1 calc R U . . .
H24H H 0.5148 0.2152 0.9411 0.068 Uiso 1 1 calc R U . . .
C249 C 0.51396(11) 0.20336(16) 0.87144(10) 0.0497(11) Uani 1 1 d . . . . .
H24I H 0.4963 0.1874 0.8606 0.060 Uiso 1 1 calc R U . . .
H24J H 0.5176 0.2263 0.8584 0.060 Uiso 1 1 calc R U . . .
C250 C 0.56239(11) 0.20433(16) 0.89176(11) 0.0531(12) Uani 1 1 d . . . . .
H25A H 0.5800 0.1866 0.8964 0.064 Uiso 1 1 calc R U . . .
H25B H 0.5614 0.2246 0.8753 0.064 Uiso 1 1 calc R U . . .
C251 C 0.53746(11) 0.16991(16) 0.88073(11) 0.0516(12) Uani 1 1 d . . . . .
H251 H 0.5385 0.1525 0.8636 0.062 Uiso 1 1 calc R U . . .
C252 C 0.53413(12) 0.13723(17) 0.90362(11) 0.0584(13) Uani 1 1 d . . . . .
H25C H 0.5152 0.1233 0.8963 0.070 Uiso 1 1 calc R U . . .
H25D H 0.5481 0.1125 0.9071 0.070 Uiso 1 1 calc R U . . .

loop_
_atom_site_aniso_label
_atom_site_aniso_U_11
_atom_site_aniso_U_22
_atom_site_aniso_U_33
_atom_site_aniso_U_23
_atom_site_aniso_U_13
_atom_site_aniso_U_12
Ag1 0.03820(16) 0.03619(14) 0.03931(15) -0.01066(11) 0.01151(13) 0.00977(12)
Ag2 0.03678(16) 0.03926(14) 0.03931(15) 0.01210(11) 0.01357(13) 0.01167(12)
Ag3 0.03254(15) 0.03477(13) 0.03529(13) -0.00918(11) 0.01115(12) 0.00921(11)
Ag4 0.03842(17) 0.03849(14) 0.03904(15) -0.01184(11) 0.01455(13) -0.01217(12)
Ag5 0.03808(17) 0.03798(14) 0.03850(14) -0.01039(11) 0.01180(13) -0.01034(12)
Ag6 0.03971(17) 0.03736(14) 0.03850(14) 0.01031(11) 0.01378(13) 0.01073(12)
Ag7 0.03398(16) 0.03454(13) 0.03691(14) 0.00945(11) 0.01115(12) -0.00911(11)
Ag8 0.03873(16) 0.03326(13) 0.03482(14) 0.00914(10) 0.01160(12) 0.00918(12)
Ag9 0.03229(15) 0.03339(13) 0.03735(14) -0.00815(11) 0.00979(12) -0.00763(11)
Ag10 0.03406(16) 0.03422(13) 0.03796(14) -0.01034(11) 0.01317(12) -0.00998(11)
Ag11 0.03611(16) 0.03955(14) 0.03831(14) -0.01096(11) 0.01290(13) 0.01000(12)
Ag12 0.03422(16) 0.03555(13) 0.03652(14) 0.01055(11) 0.01285(12) 0.01037(11)
Ag13 0.03854(17) 0.03820(14) 0.03826(14) 0.01096(11) 0.01304(13) 0.01109(12)
Ag14 0.03336(15) 0.03497(13) 0.03768(14) 0.01117(11) 0.01357(12) 0.01046(11)
Ag15 0.03389(16) 0.03412(13) 0.03781(14) 0.00990(11) 0.01118(12) 0.00988(11)
Ag16 0.03417(16) 0.03836(14) 0.03461(14) 0.00964(11) 0.01149(12) 0.01163(12)
Ag17 0.03464(16) 0.03382(13) 0.03654(14) -0.00901(11) 0.01238(12) -0.00880(11)
Ag18 0.03222(15) 0.03574(13) 0.03683(14) 0.00947(11) 0.01199(12) 0.00881(11)
Ag19 0.03362(15) 0.03462(13) 0.03686(14) -0.00928(11) 0.01218(12) 0.01008(11)
Ag20 0.03814(16) 0.03244(13) 0.03471(13) -0.00842(10) 0.01272(12) -0.00846(11)
Ag21 0.03266(15) 0.03660(13) 0.03479(13) 0.00997(11) 0.01071(12) -0.01006(11)
Ag22 0.03174(15) 0.03750(14) 0.03488(13) -0.01042(11) 0.01043(12) 0.01107(11)
Ag23 0.03698(16) 0.03806(14) 0.03822(14) 0.01034(11) 0.01194(13) -0.01119(12)
Ag24 0.03415(16) 0.03565(13) 0.03701(14) -0.01041(11) 0.01263(12) -0.00963(11)
Ag25 0.03814(17) 0.03928(14) 0.03815(14) -0.01121(11) 0.01404(13) -0.01063(12)
Ag26 0.03479(16) 0.03740(14) 0.03437(13) -0.00895(11) 0.01132(12) -0.01122(12)
Ag27 0.03391(16) 0.03463(13) 0.03741(14) -0.01117(11) 0.01357(12) -0.01045(11)
Ag28 0.03351(15) 0.03505(13) 0.03796(14) 0.01021(11) 0.01328(12) 0.00938(11)
P1 0.0366(6) 0.0366(5) 0.0385(5) -0.0121(4) 0.0092(4) 0.0088(4)
P2 0.0417(7) 0.0478(6) 0.0470(6) 0.0133(5) 0.0097(5) 0.0098(5)
P3 0.0421(6) 0.0438(6) 0.0443(6) -0.0089(5) 0.0115(5) 0.0076(5)
P4 0.0482(7) 0.0494(6) 0.0446(6) 0.0084(5) 0.0152(5) -0.0106(5)
Pt1 0.03826(10) 0.04039(9) 0.04361(9) 0.00823(7) 0.01174(8) 0.00776(7)
S1 0.0332(5) 0.0325(4) 0.0372(5) -0.0031(4) 0.0098(4) -0.0012(4)
S2 0.0372(6) 0.0395(5) 0.0452(5) -0.0066(4) 0.0105(5) 0.0058(4)
S3 0.0470(7) 0.0432(5) 0.0446(6) -0.0099(4) 0.0125(5) -0.0092(5)
S4 0.0487(7) 0.0518(6) 0.0496(6) 0.0097(5) 0.0111(5) 0.0109(5)
S5 0.0441(6) 0.0427(5) 0.0438(5) 0.0113(4) 0.0144(5) 0.0105(5)
S6 0.0397(6) 0.0430(5) 0.0469(6) -0.0120(4) 0.0115(5) -0.0089(4)
S7 0.0317(5) 0.0364(4) 0.0380(5) -0.0067(4) 0.0126(4) 0.0087(4)
S8 0.0339(5) 0.0357(4) 0.0369(5) 0.0112(4) 0.0135(4) 0.0102(4)
S9 0.0402(6) 0.0502(6) 0.0450(6) 0.0092(5) 0.0100(5) 0.0114(5)
S10 0.0556(8) 0.0507(6) 0.0497(6) -0.0081(5) 0.0132(6) -0.0084(5)
S11 0.0385(6) 0.0405(5) 0.0459(5) 0.0105(4) 0.0102(5) 0.0074(4)
S12 0.0305(5) 0.0343(4) 0.0354(5) -0.0085(3) 0.0114(4) -0.0028(4)
S13 0.0430(6) 0.0389(5) 0.0417(5) 0.0055(4) 0.0132(5) 0.0103(4)
S14 0.0315(5) 0.0336(4) 0.0348(4) 0.0034(3) 0.0114(4) -0.0050(4)
S15 0.0329(5) 0.0346(4) 0.0361(5) -0.0076(4) 0.0126(4) -0.0063(4)
S16 0.0427(6) 0.0470(5) 0.0413(5) -0.0046(4) 0.0115(5) -0.0116(5)
S17 0.0436(6) 0.0444(5) 0.0545(6) 0.0108(5) 0.0125(5) -0.0118(5)
S18 0.0360(6) 0.0435(5) 0.0444(5) -0.0107(4) 0.0105(5) -0.0078(4)
C1 0.047(3) 0.043(2) 0.041(2) -0.0059(18) 0.009(2) 0.013(2)
C2 0.054(3) 0.057(3) 0.050(3) -0.008(2) 0.007(2) -0.009(2)
C3 0.050(3) 0.057(3) 0.053(3) -0.016(2) 0.006(2) -0.015(2)
C4 0.060(3) 0.051(3) 0.061(3) -0.022(2) 0.019(3) -0.020(2)
C5 0.046(3) 0.059(3) 0.055(3) -0.012(2) 0.011(2) 0.015(2)
C6 0.050(3) 0.049(3) 0.056(3) -0.016(2) 0.016(2) 0.011(2)
C7 0.045(3) 0.055(3) 0.052(3) 0.007(2) 0.012(2) -0.001(2)
C8 0.060(3) 0.061(3) 0.045(3) -0.007(2) 0.014(2) -0.015(2)
C9 0.051(3) 0.055(3) 0.053(3) -0.008(2) 0.016(2) -0.014(2)
C10 0.047(3) 0.058(3) 0.052(3) 0.013(2) 0.011(2) -0.010(2)
C11 0.052(3) 0.056(3) 0.045(2) -0.011(2) 0.014(2) 0.002(2)
C12 0.061(3) 0.057(3) 0.051(3) 0.006(2) 0.014(3) -0.014(2)
C13 0.054(3) 0.050(2) 0.046(2) 0.003(2) 0.020(2) 0.019(2)
C14 0.059(3) 0.048(3) 0.053(3) 0.005(2) 0.015(2) 0.014(2)
C15 0.054(3) 0.045(2) 0.052(3) 0.009(2) 0.014(2) 0.020(2)
C16 0.046(3) 0.051(3) 0.060(3) -0.015(2) 0.016(2) -0.009(2)
C17 0.048(3) 0.062(3) 0.057(3) 0.013(2) 0.020(2) 0.012(2)
C18 0.050(3) 0.060(3) 0.056(3) 0.014(2) 0.018(2) 0.014(2)
C19 0.048(3) 0.047(2) 0.046(2) 0.009(2) 0.005(2) 0.006(2)
C20 0.057(3) 0.053(3) 0.047(3) 0.005(2) 0.014(2) 0.018(2)
C21 0.055(3) 0.053(3) 0.056(3) -0.016(2) 0.010(2) 0.019(2)
C22 0.057(3) 0.050(3) 0.058(3) -0.009(2) 0.011(3) 0.011(2)
C23 0.057(3) 0.048(3) 0.049(3) 0.010(2) 0.009(2) 0.014(2)
C24 0.056(3) 0.043(2) 0.047(3) -0.0009(19) 0.005(2) 0.000(2)
C25 0.047(3) 0.051(3) 0.051(3) 0.010(2) 0.013(2) 0.017(2)
C26 0.052(3) 0.061(3) 0.055(3) 0.018(2) 0.006(2) -0.017(2)
C27 0.059(3) 0.058(3) 0.058(3) -0.018(2) 0.023(3) -0.018(2)
C28 0.054(3) 0.060(3) 0.050(3) -0.015(2) 0.003(2) 0.014(2)
C29 0.050(3) 0.053(3) 0.052(3) 0.009(2) 0.012(2) 0.010(2)
C30 0.065(4) 0.056(3) 0.066(3) -0.006(2) 0.029(3) 0.024(3)
C31 0.047(3) 0.050(3) 0.053(3) -0.007(2) 0.012(2) -0.004(2)
C32 0.045(3) 0.057(3) 0.058(3) -0.019(2) 0.010(2) -0.009(2)
C33 0.064(3) 0.051(3) 0.058(3) 0.010(2) 0.018(3) 0.017(2)
C34 0.060(3) 0.051(3) 0.057(3) -0.009(2) 0.019(3) 0.009(2)
C35 0.056(3) 0.049(3) 0.060(3) -0.016(2) 0.020(3) -0.013(2)
C36 0.051(3) 0.059(3) 0.053(3) 0.010(2) 0.012(2) -0.007(2)
C37 0.048(3) 0.042(2) 0.041(2) -0.0112(18) 0.016(2) 0.0088(19)
C38 0.040(3) 0.047(2) 0.056(3) -0.015(2) 0.014(2) -0.003(2)
C39 0.046(3) 0.058(3) 0.048(3) -0.012(2) 0.012(2) -0.014(2)
C40 0.046(3) 0.050(3) 0.052(3) -0.012(2) 0.011(2) -0.016(2)
C41 0.055(3) 0.054(3) 0.053(3) 0.008(2) 0.024(2) -0.014(2)
C42 0.051(3) 0.051(3) 0.054(3) 0.004(2) 0.020(2) -0.013(2)
C43 0.044(3) 0.048(2) 0.041(2) -0.0104(19) 0.000(2) -0.005(2)
C44 0.046(3) 0.049(3) 0.059(3) -0.011(2) 0.010(2) -0.006(2)
C45 0.062(3) 0.043(2) 0.055(3) -0.010(2) 0.012(3) -0.012(2)
C46 0.043(3) 0.055(3) 0.051(3) 0.001(2) -0.005(2) 0.012(2)
C47 0.056(3) 0.055(3) 0.043(3) 0.007(2) -0.009(2) -0.008(2)
C48 0.038(3) 0.045(2) 0.051(3) 0.0085(19) 0.006(2) 0.009(2)
C49 0.041(3) 0.049(2) 0.044(2) 0.0109(19) 0.013(2) 0.011(2)
C50 0.047(3) 0.046(2) 0.054(3) 0.011(2) 0.021(2) 0.006(2)
C51 0.050(3) 0.051(3) 0.050(3) 0.012(2) 0.014(2) 0.018(2)
C52 0.047(3) 0.048(2) 0.050(3) 0.008(2) 0.015(2) 0.007(2)
C53 0.052(3) 0.046(2) 0.066(3) 0.016(2) 0.018(3) 0.013(2)
C54 0.048(3) 0.046(2) 0.048(2) -0.0022(19) 0.015(2) 0.016(2)
C55 0.054(3) 0.050(3) 0.048(3) 0.010(2) 0.012(2) -0.023(2)
C56 0.057(3) 0.055(3) 0.045(3) -0.004(2) -0.002(2) -0.018(2)
C57 0.053(3) 0.049(3) 0.052(3) 0.006(2) 0.009(2) 0.008(2)
C58 0.056(3) 0.059(3) 0.045(3) -0.006(2) -0.006(2) -0.018(3)
C59 0.053(3) 0.050(3) 0.053(3) 0.006(2) 0.006(2) 0.006(2)
C60 0.056(3) 0.060(3) 0.050(3) 0.010(2) 0.009(2) -0.015(2)
C61 0.047(3) 0.057(3) 0.057(3) 0.001(2) 0.017(2) -0.013(2)
C62 0.067(4) 0.051(3) 0.045(3) -0.007(2) 0.008(2) -0.018(2)
C63 0.060(3) 0.051(3) 0.065(3) 0.014(2) 0.018(3) 0.009(2)
C64 0.057(3) 0.049(3) 0.050(3) 0.007(2) 0.015(2) 0.005(2)
C65 0.063(3) 0.058(3) 0.049(3) -0.014(2) 0.010(3) -0.004(3)
C66 0.049(3) 0.055(3) 0.045(3) 0.010(2) 0.006(2) 0.009(2)
C67 0.051(3) 0.056(3) 0.049(3) -0.008(2) 0.019(2) -0.008(2)
C68 0.053(3) 0.058(3) 0.040(2) -0.008(2) 0.010(2) 0.003(2)
C69 0.044(3) 0.063(3) 0.056(3) -0.015(2) 0.011(2) -0.009(2)
C70 0.051(3) 0.047(2) 0.052(3) 0.010(2) 0.013(2) -0.009(2)
C71 0.046(3) 0.058(3) 0.057(3) -0.012(2) 0.015(2) -0.011(2)
C72 0.055(3) 0.044(2) 0.057(3) 0.015(2) -0.013(2) 0.012(2)
C73 0.037(2) 0.041(2) 0.045(2) -0.0080(18) 0.011(2) 0.0075(18)
C74 0.040(3) 0.040(2) 0.053(3) -0.0040(19) 0.015(2) 0.0092(19)
C75 0.043(3) 0.046(2) 0.052(3) -0.011(2) 0.009(2) 0.014(2)
C76 0.046(3) 0.049(2) 0.043(2) -0.009(2) -0.013(2) 0.016(2)
C77 0.044(3) 0.043(2) 0.035(2) -0.0099(17) -0.0044(19) -0.0010(19)
C78 0.040(3) 0.046(2) 0.050(3) 0.009(2) -0.004(2) 0.006(2)
C79 0.051(3) 0.037(2) 0.048(2) -0.0031(18) 0.012(2) 0.017(2)
C80 0.040(3) 0.045(2) 0.052(3) -0.007(2) 0.010(2) 0.012(2)
C81 0.046(3) 0.043(2) 0.048(2) 0.0044(19) 0.012(2) 0.015(2)
C82 0.048(3) 0.048(2) 0.044(2) 0.0046(19) 0.006(2) 0.008(2)
C83 0.032(2) 0.037(2) 0.045(2) -0.0069(17) 0.0088(19) -0.0067(17)
C84 0.051(3) 0.057(3) 0.045(3) -0.006(2) 0.007(2) -0.012(2)
C85 0.049(3) 0.053(3) 0.048(3) 0.010(2) 0.007(2) -0.017(2)
C86 0.039(3) 0.049(3) 0.062(3) 0.016(2) 0.003(2) 0.014(2)
C87 0.058(3) 0.051(3) 0.054(3) 0.007(2) 0.026(3) 0.017(2)
C88 0.048(3) 0.048(2) 0.045(2) -0.0078(19) 0.017(2) 0.007(2)
C89 0.046(3) 0.048(2) 0.051(3) 0.006(2) 0.009(2) 0.007(2)
C90 0.056(3) 0.044(2) 0.054(3) 0.009(2) 0.018(2) 0.012(2)
C91 0.049(3) 0.039(2) 0.055(3) -0.0046(19) 0.012(2) -0.010(2)
C92 0.046(3) 0.053(3) 0.044(2) 0.001(2) 0.012(2) -0.011(2)
C93 0.047(3) 0.044(2) 0.038(2) 0.0040(17) 0.011(2) 0.007(2)
C94 0.062(3) 0.061(3) 0.041(2) 0.008(2) 0.008(2) -0.018(2)
C95 0.058(3) 0.058(3) 0.044(3) 0.014(2) 0.008(2) 0.001(2)
C96 0.066(3) 0.056(3) 0.048(3) 0.019(2) 0.008(2) 0.026(3)
C97 0.051(3) 0.051(3) 0.054(3) -0.012(2) 0.000(2) 0.001(2)
C98 0.076(4) 0.065(3) 0.052(3) -0.013(2) 0.009(3) 0.019(3)
C99 0.053(3) 0.045(2) 0.055(3) -0.012(2) 0.012(2) -0.014(2)
C100 0.062(3) 0.053(3) 0.049(3) 0.013(2) 0.022(2) 0.015(2)
C101 0.050(3) 0.050(3) 0.055(3) -0.008(2) 0.010(2) -0.014(2)
C102 0.063(3) 0.045(2) 0.054(3) -0.007(2) 0.021(3) 0.011(2)
C103 0.042(3) 0.061(3) 0.055(3) 0.011(2) -0.006(2) 0.015(2)
C104 0.054(3) 0.056(3) 0.054(3) 0.008(2) -0.002(3) 0.012(2)
C105 0.052(3) 0.062(3) 0.049(3) 0.005(2) -0.011(2) 0.017(3)
C106 0.056(3) 0.070(3) 0.046(3) 0.009(2) 0.008(2) 0.006(3)
C107 0.062(3) 0.050(3) 0.043(2) 0.002(2) 0.005(2) -0.010(2)
C108 0.059(3) 0.053(3) 0.045(3) 0.010(2) 0.003(2) -0.006(2)
C109 0.055(3) 0.066(3) 0.052(3) 0.014(2) 0.002(3) -0.018(3)
C110 0.109(5) 0.054(3) 0.054(3) 0.022(2) 0.020(3) 0.013(3)
C111 0.047(3) 0.054(3) 0.054(3) 0.013(2) 0.004(2) 0.005(2)
C112 0.046(3) 0.059(3) 0.058(3) 0.018(2) 0.006(2) 0.013(2)
C113 0.056(3) 0.049(2) 0.043(2) 0.0034(19) 0.019(2) -0.007(2)
C114 0.060(3) 0.067(3) 0.047(3) -0.011(2) 0.007(3) -0.017(3)
C115 0.067(4) 0.060(3) 0.048(3) -0.011(2) 0.020(3) -0.008(3)
C116 0.062(4) 0.053(3) 0.057(3) 0.007(2) 0.015(3) 0.014(2)
C117 0.062(3) 0.050(3) 0.052(3) 0.011(2) 0.022(3) -0.001(2)
C118 0.063(4) 0.055(3) 0.052(3) 0.009(2) 0.017(3) 0.006(2)
C119 0.059(3) 0.061(3) 0.050(3) 0.006(2) 0.019(3) 0.018(2)
C120 0.071(4) 0.044(2) 0.063(3) -0.013(2) 0.022(3) -0.004(2)
C121 0.059(4) 0.083(4) 0.044(3) 0.006(3) 0.013(3) 0.016(3)
C122 0.058(3) 0.054(3) 0.057(3) -0.005(2) 0.021(3) -0.015(2)
C123 0.036(3) 0.037(2) 0.047(2) 0.0005(18) -0.005(2) 0.0000(18)
C124 0.051(3) 0.045(2) 0.046(3) -0.0087(19) -0.006(2) -0.009(2)
C125 0.057(3) 0.045(2) 0.043(2) -0.0104(19) -0.005(2) -0.008(2)
C126 0.054(3) 0.048(3) 0.053(3) -0.005(2) 0.014(2) -0.012(2)
C127 0.042(3) 0.051(3) 0.048(3) 0.008(2) 0.008(2) 0.008(2)
C128 0.036(2) 0.039(2) 0.049(2) -0.0125(18) 0.007(2) 0.0053(18)
C129 0.052(3) 0.040(2) 0.059(3) -0.0022(19) 0.023(2) 0.006(2)
C130 0.045(3) 0.051(3) 0.051(3) -0.017(2) 0.014(2) -0.019(2)
C131 0.045(3) 0.041(2) 0.044(2) 0.0009(17) 0.009(2) -0.0011(19)
C132 0.041(3) 0.039(2) 0.063(3) -0.011(2) 0.002(2) -0.013(2)
C133 0.051(3) 0.055(3) 0.039(2) -0.0083(19) 0.018(2) -0.017(2)
C134 0.071(4) 0.047(3) 0.055(3) 0.000(2) 0.016(3) -0.008(2)
C135 0.050(3) 0.056(3) 0.056(3) 0.013(2) 0.003(2) -0.014(2)
C136 0.091(4) 0.045(2) 0.040(2) 0.010(2) 0.022(3) 0.013(3)
C137 0.041(3) 0.066(3) 0.058(3) -0.013(2) 0.009(2) -0.008(2)
C138 0.051(3) 0.054(3) 0.059(3) 0.007(2) 0.018(3) -0.009(2)
C139 0.099(5) 0.055(3) 0.048(3) 0.010(2) 0.023(3) -0.025(3)
C140 0.046(3) 0.049(3) 0.071(3) 0.019(2) 0.010(3) -0.007(2)
C141 0.076(4) 0.058(3) 0.052(3) 0.013(2) 0.028(3) 0.002(3)
C142 0.046(3) 0.047(2) 0.047(3) 0.010(2) -0.014(2) -0.012(2)
C143 0.035(2) 0.0360(19) 0.045(2) 0.0097(17) 0.0159(19) 0.0108(17)
C144 0.041(3) 0.040(2) 0.062(3) 0.001(2) 0.010(2) 0.0069(19)
C145 0.044(3) 0.047(2) 0.056(3) -0.010(2) 0.013(2) -0.009(2)
C146 0.049(3) 0.042(2) 0.052(3) -0.0096(19) 0.015(2) 0.009(2)
C147 0.043(3) 0.041(2) 0.051(3) 0.0067(19) 0.010(2) 0.0103(19)
C148 0.067(3) 0.050(3) 0.047(3) -0.001(2) 0.026(3) -0.005(2)
C149 0.065(3) 0.042(2) 0.037(2) 0.0039(18) -0.014(2) 0.010(2)
C150 0.046(3) 0.044(2) 0.062(3) 0.008(2) 0.020(2) 0.008(2)
C151 0.059(3) 0.045(2) 0.049(3) -0.005(2) 0.019(2) -0.012(2)
C152 0.051(3) 0.058(3) 0.050(3) -0.009(2) 0.018(2) 0.015(2)
C153 0.043(3) 0.058(3) 0.039(2) 0.0071(19) 0.010(2) 0.002(2)
C154 0.058(3) 0.068(3) 0.035(2) 0.013(2) 0.007(2) 0.012(3)
C155 0.057(3) 0.065(3) 0.039(3) 0.013(2) -0.014(2) 0.017(3)
C156 0.057(3) 0.060(3) 0.048(3) -0.014(2) -0.009(2) -0.008(3)
C157 0.051(3) 0.065(3) 0.053(3) -0.018(2) 0.014(3) -0.017(2)
C158 0.054(3) 0.054(3) 0.058(3) 0.014(2) 0.010(3) -0.004(2)
C159 0.061(3) 0.050(3) 0.055(3) 0.017(2) 0.019(3) 0.009(2)
C160 0.067(4) 0.064(3) 0.046(3) -0.008(2) 0.013(3) -0.020(3)
C161 0.046(3) 0.070(3) 0.055(3) -0.008(2) 0.015(3) -0.011(2)
C162 0.065(4) 0.060(3) 0.048(3) 0.008(2) 0.020(3) -0.006(3)
C163 0.050(3) 0.061(3) 0.057(3) 0.012(2) 0.023(3) 0.004(2)
C164 0.064(3) 0.059(3) 0.045(3) 0.008(2) 0.016(2) -0.006(2)
C165 0.064(3) 0.055(3) 0.044(3) -0.006(2) 0.016(2) 0.002(2)
C166 0.059(3) 0.051(3) 0.059(3) 0.014(2) 0.012(3) 0.016(2)
C167 0.052(3) 0.064(3) 0.050(3) -0.014(2) 0.008(2) -0.014(2)
C168 0.063(3) 0.060(3) 0.047(3) 0.006(2) 0.016(3) 0.007(3)
C169 0.070(4) 0.061(3) 0.058(3) 0.007(3) 0.023(3) -0.007(3)
C170 0.070(4) 0.045(2) 0.049(3) -0.004(2) 0.019(3) 0.017(2)
C171 0.062(3) 0.048(3) 0.057(3) -0.003(2) 0.023(3) -0.010(2)
C172 0.066(4) 0.053(3) 0.060(3) 0.004(2) 0.021(3) -0.009(3)
C173 0.043(3) 0.038(2) 0.044(2) 0.0099(17) 0.022(2) -0.0032(18)
C174 0.047(3) 0.047(2) 0.055(3) 0.013(2) 0.012(2) 0.019(2)
C175 0.054(3) 0.052(3) 0.044(2) -0.014(2) 0.014(2) -0.007(2)
C176 0.057(3) 0.047(2) 0.049(3) -0.012(2) 0.012(2) 0.015(2)
C177 0.046(3) 0.050(2) 0.044(2) -0.0109(19) 0.015(2) -0.011(2)
C178 0.040(3) 0.047(2) 0.054(3) -0.004(2) 0.015(2) -0.012(2)
C179 0.038(3) 0.041(2) 0.050(2) 0.0043(19) 0.007(2) -0.0056(19)
C180 0.055(3) 0.054(3) 0.051(3) 0.012(2) 0.015(2) 0.019(2)
C181 0.040(3) 0.038(2) 0.052(3) -0.0057(18) 0.013(2) -0.0045(18)
C182 0.043(3) 0.041(2) 0.050(3) -0.0118(19) 0.011(2) -0.0103(19)
C183 0.036(2) 0.036(2) 0.051(2) 0.0063(17) 0.018(2) 0.0048(15)
C184 0.040(3) 0.039(2) 0.042(2) 0.0014(17) -0.005(2) 0.0067(19)
C185 0.040(3) 0.034(2) 0.051(2) 0.0021(18) 0.007(2) 0.0054(18)
C186 0.047(3) 0.039(2) 0.049(2) -0.0092(19) 0.010(2) 0.0022(19)
C187 0.030(2) 0.043(2) 0.047(2) -0.0097(18) 0.0072(19) -0.0009(18)
C188 0.059(3) 0.045(2) 0.047(2) -0.0100(19) 0.015(2) 0.016(2)
C189 0.057(3) 0.038(2) 0.048(2) 0.0075(19) 0.016(2) -0.003(2)
C190 0.046(3) 0.039(2) 0.050(2) -0.0069(18) 0.012(2) -0.0005(19)
C191 0.045(3) 0.040(2) 0.049(2) 0.0064(18) 0.016(2) 0.0079(19)
C192 0.054(3) 0.046(2) 0.053(3) -0.006(2) 0.023(2) -0.004(2)
C193 0.035(2) 0.056(3) 0.041(2) 0.0055(19) 0.008(2) -0.006(2)
C194 0.031(2) 0.042(2) 0.055(3) 0.0082(19) 0.012(2) -0.0056(18)
C195 0.049(3) 0.051(3) 0.074(4) -0.014(2) 0.030(3) -0.012(2)
C196 0.043(3) 0.051(3) 0.068(3) -0.016(2) 0.027(3) -0.018(2)
C197 0.058(3) 0.059(3) 0.047(3) 0.002(2) 0.025(2) 0.014(2)
C198 0.065(3) 0.047(2) 0.052(3) 0.009(2) 0.018(3) 0.013(2)
C199 0.037(3) 0.049(2) 0.056(3) 0.006(2) 0.016(2) 0.000(2)
C200 0.043(3) 0.045(2) 0.068(3) 0.004(2) 0.022(2) -0.015(2)
C201 0.042(3) 0.046(2) 0.057(3) 0.003(2) 0.012(2) -0.003(2)
C202 0.049(3) 0.048(2) 0.055(3) 0.007(2) 0.014(2) 0.001(2)
C203 0.039(2) 0.038(2) 0.040(2) 0.0034(17) 0.0087(19) 0.0033(18)
C204 0.047(3) 0.043(2) 0.043(2) 0.0112(19) 0.013(2) 0.009(2)
C205 0.050(3) 0.041(2) 0.047(2) 0.0108(19) 0.013(2) 0.007(2)
C206 0.050(3) 0.044(2) 0.043(2) 0.0065(19) 0.013(2) 0.007(2)
C207 0.039(3) 0.043(2) 0.055(3) 0.010(2) 0.017(2) 0.0082(19)
C208 0.039(3) 0.056(3) 0.038(2) 0.0057(19) 0.011(2) 0.008(2)
C209 0.042(3) 0.048(2) 0.044(2) 0.0067(19) 0.016(2) 0.009(2)
C210 0.043(3) 0.045(2) 0.050(3) -0.012(2) 0.010(2) -0.011(2)
C211 0.041(3) 0.050(2) 0.039(2) -0.0169(19) 0.009(2) -0.011(2)
C212 0.045(3) 0.044(2) 0.057(3) 0.011(2) 0.018(2) 0.010(2)
C213 0.032(2) 0.046(2) 0.048(2) -0.0142(19) 0.0111(19) 0.0042(18)
C214 0.047(3) 0.042(2) 0.051(3) 0.0011(19) 0.011(2) 0.005(2)
C215 0.041(3) 0.055(3) 0.047(2) -0.010(2) 0.012(2) -0.005(2)
C216 0.043(3) 0.042(2) 0.066(3) -0.016(2) 0.007(2) 0.011(2)
C217 0.045(3) 0.055(3) 0.048(3) -0.003(2) 0.009(2) -0.021(2)
C218 0.050(3) 0.053(3) 0.055(3) -0.010(2) 0.016(2) -0.011(2)
C219 0.040(3) 0.052(3) 0.052(3) -0.016(2) 0.001(2) 0.012(2)
C220 0.040(3) 0.052(3) 0.049(3) 0.008(2) 0.005(2) -0.013(2)
C221 0.050(3) 0.051(3) 0.051(3) 0.006(2) 0.007(2) 0.015(2)
C222 0.051(3) 0.063(3) 0.040(2) -0.023(2) 0.009(2) 0.012(2)
C223 0.049(3) 0.044(2) 0.045(2) -0.0071(19) 0.011(2) 0.005(2)
C224 0.065(4) 0.048(3) 0.054(3) 0.008(2) 0.012(3) 0.010(2)
C225 0.071(4) 0.043(2) 0.050(3) -0.006(2) 0.015(3) -0.010(2)
C226 0.055(3) 0.058(3) 0.049(3) -0.014(2) 0.008(2) 0.012(2)
C227 0.055(3) 0.057(3) 0.041(2) -0.013(2) 0.004(2) -0.006(2)
C228 0.051(3) 0.060(3) 0.043(3) -0.008(2) 0.008(2) -0.003(2)
C229 0.060(3) 0.062(3) 0.039(2) -0.014(2) 0.011(2) 0.005(2)
C230 0.056(3) 0.048(3) 0.050(3) -0.014(2) 0.007(2) 0.005(2)
C231 0.060(3) 0.056(3) 0.038(2) -0.008(2) 0.013(2) 0.007(2)
C232 0.058(3) 0.053(3) 0.045(3) -0.015(2) -0.001(2) -0.008(2)
C233 0.037(2) 0.042(2) 0.043(2) -0.0033(16) 0.0178(19) -0.0044(17)
C234 0.039(3) 0.046(2) 0.049(2) -0.0059(19) 0.015(2) 0.0076(19)
C235 0.043(3) 0.042(2) 0.053(3) 0.0035(19) 0.013(2) 0.013(2)
C236 0.045(3) 0.049(2) 0.044(2) 0.0118(19) 0.019(2) -0.004(2)
C237 0.037(3) 0.057(3) 0.044(2) 0.009(2) 0.010(2) 0.005(2)
C238 0.032(2) 0.046(2) 0.056(3) -0.002(2) 0.015(2) -0.0096(19)
C239 0.035(3) 0.051(2) 0.057(3) 0.012(2) 0.015(2) 0.0058(19)
C240 0.043(3) 0.055(3) 0.041(2) 0.009(2) -0.003(2) 0.010(2)
C241 0.038(2) 0.039(2) 0.047(2) 0.0128(18) 0.010(2) 0.0127(18)
C242 0.046(3) 0.040(2) 0.055(3) -0.007(2) 0.017(2) -0.010(2)
C243 0.047(2) 0.041(2) 0.045(2) 0.0027(18) 0.018(2) 0.0069(17)
C244 0.041(3) 0.042(2) 0.061(3) -0.010(2) -0.009(2) 0.003(2)
C245 0.041(3) 0.050(3) 0.052(3) 0.001(2) -0.010(2) 0.006(2)
C246 0.056(3) 0.067(3) 0.055(3) 0.012(2) 0.013(3) 0.018(3)
C247 0.068(4) 0.060(3) 0.054(3) 0.024(2) 0.024(3) 0.024(3)
C248 0.050(3) 0.063(3) 0.059(3) 0.015(2) 0.022(3) 0.021(2)
C249 0.052(3) 0.051(3) 0.043(2) -0.008(2) 0.014(2) 0.014(2)
C250 0.052(3) 0.049(3) 0.047(3) 0.003(2) 0.002(2) 0.010(2)
C251 0.056(3) 0.048(2) 0.051(3) -0.014(2) 0.018(2) 0.002(2)
C252 0.066(4) 0.054(3) 0.051(3) 0.006(2) 0.014(3) 0.014(2)

_geom_special_details            
;
 All esds (except the esd in the dihedral angle between two l.s. planes)
 are estimated using the full covariance matrix.  The cell esds are taken
 into account individually in the estimation of esds in distances, angles
 and torsion angles; correlations between esds in cell parameters are only
 used when they are defined by crystal symmetry.  An approximate (isotropic)
 treatment of cell esds is used for estimating esds involving l.s. planes.
;

loop_
_geom_bond_atom_site_label_1
_geom_bond_atom_site_label_2
_geom_bond_distance
_geom_bond_site_symmetry_2
_geom_bond_publ_flag
Ag1 P1 2.3602(12) . ?
Ag1 S1 2.5092(12) . ?
Ag1 S2 2.6755(12) . ?
Ag1 S3 2.8122(14) . ?
Ag2 P2 2.3699(14) . ?
Ag2 S7 2.5227(12) . ?
Ag2 S8 2.6538(13) . ?
Ag2 S9 2.8034(14) . ?
Ag3 P3 2.3004(14) . ?
Ag3 S13 2.6131(12) . ?
Ag3 S14 2.6251(12) . ?
Ag3 S12 2.6340(12) . ?
Ag4 P4 2.3179(14) . ?
Ag4 S17 2.3439(15) . ?
Ag4 S16 2.6895(13) . ?
Ag4 S18 2.7224(13) . ?
Ag5 S4 2.3346(14) . ?
Ag5 S3 2.4546(14) . ?
Ag5 S2 2.9024(13) . ?
Ag5 Ag10 3.0064(5) . ?
Ag5 Ag8 3.0388(5) . ?
Ag5 Ag11 3.1673(5) . ?
Ag5 H98B 2.2663 . ?
Ag6 S5 2.3234(13) . ?
Ag6 S1 2.5130(12) . ?
Ag6 S3 2.8848(14) . ?
Ag6 Ag8 2.9777(5) . ?
Ag6 Ag25 3.1572(5) . ?
Ag6 Ag9 3.1714(5) . ?
Ag7 S2 2.4202(13) . ?
Ag7 S6 2.4451(14) . ?
Ag7 Ag9 2.9935(4) . ?
Ag7 Ag19 3.0720(5) . ?
Ag7 Ag10 3.1983(5) . ?
Ag8 S3 2.4646(12) . ?
Ag8 Ag26 2.7796(5) . ?
Ag8 Ag16 2.7824(4) . ?
Ag8 Pt1 2.7888(4) . ?
Ag8 Ag10 2.8423(5) . ?
Ag8 Ag9 2.8467(5) . ?
Ag9 S1 2.4846(11) . ?
Ag9 Ag22 2.7487(5) . ?
Ag9 Ag28 2.7644(5) . ?
Ag9 Pt1 2.7680(4) . ?
Ag9 Ag10 2.8308(5) . ?
Ag10 S2 2.4738(12) . ?
Ag10 Ag14 2.7672(5) . ?
Ag10 Ag21 2.7746(5) . ?
Ag10 Pt1 2.7903(4) . ?
Ag11 S4 2.3074(14) . ?
Ag11 S7 2.5071(11) . ?
Ag11 S9 2.8611(13) . ?
Ag11 Ag16 2.9813(5) . ?
Ag11 Ag14 3.1768(5) . ?
Ag12 S11 2.4107(13) . ?
Ag12 S8 2.4866(11) . ?
Ag12 Ag14 2.9912(5) . ?
Ag12 Ag18 3.0634(5) . ?
Ag12 Ag15 3.2196(5) . ?
Ag13 S10 2.3028(14) . ?
Ag13 S9 2.4903(14) . ?
Ag13 S8 2.8492(12) . ?
Ag13 Ag15 2.9939(5) . ?
Ag13 Ag16 3.0563(5) . ?
Ag13 Ag23 3.1600(5) . ?
Ag14 S7 2.4606(12) . ?
Ag14 Ag21 2.7480(5) . ?
Ag14 Pt1 2.7755(4) . ?
Ag14 Ag15 2.8371(5) . ?
Ag14 Ag16 2.8548(5) . ?
Ag15 S8 2.5024(11) . ?
Ag15 Ag27 2.7583(5) . ?
Ag15 Ag20 2.7802(5) . ?
Ag15 Pt1 2.7855(4) . ?
Ag15 Ag16 2.8284(5) . ?
Ag16 S9 2.4477(13) . ?
Ag16 Ag26 2.7855(5) . ?
Ag16 Pt1 2.7939(4) . ?
Ag17 S15 2.3894(11) . ?
Ag17 S12 2.4114(11) . ?
Ag17 Ag22 2.9381(5) . ?
Ag17 Ag24 3.0694(5) . ?
Ag17 Ag20 3.3384(5) . ?
Ag18 S11 2.3809(13) . ?
Ag18 S13 2.3830(13) . ?
Ag18 Ag20 2.9375(5) . ?
Ag18 Ag21 3.3302(5) . ?
Ag19 S14 2.3877(12) . ?
Ag19 S6 2.3932(13) . ?
Ag19 Ag21 2.9383(5) . ?
Ag19 Ag22 3.3429(5) . ?
Ag20 S13 2.5117(13) . ?
Ag20 Ag27 2.7578(5) . ?
Ag20 Pt1 2.7866(4) . ?
Ag20 Ag21 2.8231(4) . ?
Ag20 Ag22 2.8245(4) . ?
Ag21 S14 2.5043(11) . ?
Ag21 Pt1 2.7910(4) . ?
Ag21 Ag22 2.8247(5) . ?
Ag22 S12 2.4959(12) . ?
Ag22 Pt1 2.7841(4) . ?
Ag22 Ag28 2.7857(5) . ?
Ag23 S10 2.3108(15) . ?
Ag23 S17 2.3353(14) . ?
Ag23 S16 2.8363(14) . ?
Ag23 Ag26 2.9760(5) . ?
Ag23 Ag27 3.1783(5) . ?
Ag24 S15 2.3822(11) . ?
Ag24 S18 2.4531(12) . ?
Ag24 Ag27 2.9954(5) . ?
Ag24 Ag28 3.2065(5) . ?
Ag25 S5 2.3624(11) . ?
Ag25 S16 2.5070(13) . ?
Ag25 S18 2.9214(13) . ?
Ag25 Ag28 3.0172(5) . ?
Ag25 Ag26 3.0502(5) . ?
Ag26 S16 2.4982(13) . ?
Ag26 Pt1 2.7869(4) . ?
Ag26 Ag28 2.8258(5) . ?
Ag26 Ag27 2.8415(5) . ?
Ag27 S17 2.6119(13) . ?
Ag27 Pt1 2.7757(4) . ?
Ag27 Ag28 2.8429(5) . ?
Ag28 S18 2.4968(13) . ?
Ag28 Pt1 2.7899(4) . ?
P1 C1 1.836(5) . ?
P1 C7 1.874(6) . ?
P1 C13 1.920(5) . ?
P2 C25 1.750(6) . ?
P2 C19 1.769(6) . ?
P2 C31 1.883(5) . ?
P3 C37 1.848(5) . ?
P3 C49 1.884(5) . ?
P3 C43 1.920(5) . ?
P4 C55 1.804(5) . ?
P4 C61 1.807(6) . ?
P4 C67 1.900(5) . ?
S1 C73 1.807(5) . ?
S2 C83 1.863(5) . ?
S3 C93 1.767(5) . ?
S4 C103 1.615(5) . ?
S5 C113 1.745(5) . ?
S6 C123 1.894(5) . ?
S7 C193 1.823(5) . ?
S8 C143 1.895(5) . ?
S9 C153 1.848(5) . ?
S10 C163 1.883(5) . ?
S11 C173 1.884(5) . ?
S12 C183 1.842(5) . ?
S13 C203 1.875(5) . ?
S14 C233 1.826(5) . ?
S15 C213 1.862(5) . ?
S16 C223 1.786(5) . ?
S17 C133 1.831(5) . ?
S18 C243 1.812(5) . ?
C1 C6 1.370(8) . ?
C1 C2 1.397(8) . ?
C2 C3 1.441(8) . ?
C2 H2 0.9500 . ?
C3 C4 1.350(8) . ?
C3 H3 0.9500 . ?
C4 C5 1.409(8) . ?
C4 H4 0.9500 . ?
C5 C6 1.410(8) . ?
C5 H5 0.9500 . ?
C6 H6 0.9500 . ?
C7 C8 1.392(8) . ?
C7 C12 1.419(8) . ?
C8 C9 1.409(8) . ?
C8 H8 0.9500 . ?
C9 C10 1.416(8) . ?
C9 H9 0.9500 . ?
C10 C11 1.373(8) . ?
C10 H10 0.9500 . ?
C11 C12 1.393(7) . ?
C11 H11 0.9500 . ?
C12 H12 0.9500 . ?
C13 C18 1.391(7) . ?
C13 C14 1.417(7) . ?
C14 C15 1.397(7) . ?
C14 H14 0.9500 . ?
C15 C16 1.380(7) . ?
C15 H15 0.9500 . ?
C16 C17 1.402(7) . ?
C16 H16 0.9500 . ?
C17 C18 1.416(7) . ?
C17 H17 0.9500 . ?
C18 H18 0.9500 . ?
C19 C24 1.405(7) . ?
C19 C20 1.400(7) . ?
C20 C21 1.389(8) . ?
C20 H20 0.9500 . ?
C21 C22 1.415(8) . ?
C21 H21 0.9500 . ?
C22 C23 1.374(7) . ?
C22 H22 0.9500 . ?
C23 C24 1.396(8) . ?
C23 H23 0.9500 . ?
C24 H24 0.9500 . ?
C25 C30 1.374(8) . ?
C25 C26 1.411(8) . ?
C26 C27 1.387(8) . ?
C26 H26 0.9500 . ?
C27 C28 1.422(7) . ?
C27 H27 0.9500 . ?
C28 C29 1.382(8) . ?
C28 H28 0.9500 . ?
C29 C30 1.419(8) . ?
C29 H29 0.9500 . ?
C30 H30 0.9500 . ?
C31 C32 1.384(7) . ?
C31 C36 1.395(8) . ?
C32 C33 1.418(8) . ?
C32 H32 0.9500 . ?
C33 C34 1.427(8) . ?
C33 H33 0.9500 . ?
C34 C35 1.370(7) . ?
C34 H34 0.9500 . ?
C35 C36 1.424(7) . ?
C35 H35 0.9500 . ?
C36 H36 0.9500 . ?
C37 C42 1.366(7) . ?
C37 C38 1.372(7) . ?
C38 C39 1.393(7) . ?
C38 H38 0.9500 . ?
C39 C40 1.379(7) . ?
C39 H39 0.9500 . ?
C40 C41 1.343(8) . ?
C40 H40 0.9500 . ?
C41 C42 1.385(8) . ?
C41 H41 0.9500 . ?
C42 H42 0.9500 . ?
C43 C48 1.372(8) . ?
C43 C44 1.397(7) . ?
C44 C45 1.406(8) . ?
C44 H44 0.9500 . ?
C45 C46 1.378(8) . ?
C45 H45 0.9500 . ?
C46 C47 1.402(8) . ?
C46 H46 0.9500 . ?
C47 C48 1.375(8) . ?
C47 H47 0.9500 . ?
C48 H48 0.9500 . ?
C49 C54 1.401(6) . ?
C49 C50 1.405(7) . ?
C50 C51 1.403(5) . ?
C50 H50 0.9500 . ?
C51 C52 1.385(8) . ?
C51 H51 0.9500 . ?
C52 C53 1.376(8) . ?
C52 H52 0.9500 . ?
C53 C54 1.405(7) . ?
C53 H53 0.9500 . ?
C54 H54 0.9500 . ?
C55 C60 1.374(7) . ?
C55 C56 1.392(8) . ?
C56 C57 1.360(7) . ?
C56 H56 0.9500 . ?
C57 C58 1.332(8) . ?
C57 H57 0.9500 . ?
C58 C59 1.428(8) . ?
C58 H58 0.9500 . ?
C59 C60 1.437(7) . ?
C59 H59 0.9500 . ?
C60 H60 0.9500 . ?
C61 C62 1.383(7) . ?
C61 C66 1.384(8) . ?
C62 C63 1.386(7) . ?
C62 H62 0.9500 . ?
C63 C64 1.415(8) . ?
C63 H63 0.9500 . ?
C64 C65 1.352(8) . ?
C64 H64 0.9500 . ?
C65 C66 1.400(7) . ?
C65 H65 0.9500 . ?
C66 H66 0.9500 . ?
C67 C72 1.395(7) . ?
C67 C68 1.408(8) . ?
C68 C69 1.383(7) . ?
C68 H68 0.9500 . ?
C69 C70 1.387(7) . ?
C69 H69 0.9500 . ?
C70 C71 1.433(8) . ?
C70 H70 0.9500 . ?
C71 C72 1.377(8) . ?
C71 H71 0.9500 . ?
C72 H72 0.9500 . ?
C73 C74 1.516(7) . ?
C73 C78 1.528(7) . ?
C73 C79 1.535(7) . ?
C74 C75 1.546(7) . ?
C74 H74A 0.9900 . ?
C74 H74B 0.9900 . ?
C75 C80 1.509(7) . ?
C75 C76 1.531(8) . ?
C75 H75 1.0000 . ?
C76 C77 1.560(7) . ?
C76 H76A 0.9900 . ?
C76 H76B 0.9900 . ?
C77 C82 1.538(7) . ?
C77 C78 1.526(7) . ?
C77 H77 1.0000 . ?
C78 H78A 0.9900 . ?
C78 H78B 0.9900 . ?
C79 C81 1.523(6) . ?
C79 H79A 0.9900 . ?
C79 H79B 0.9900 . ?
C80 C81 1.529(7) . ?
C80 H80A 0.9900 . ?
C80 H80B 0.9900 . ?
C81 C82 1.551(7) . ?
C81 H81 1.0000 . ?
C82 H82A 0.9900 . ?
C82 H82B 0.9900 . ?
C83 C88 1.471(6) . ?
C83 C84 1.515(7) . ?
C83 C89 1.559(7) . ?
C84 C85 1.544(7) . ?
C84 H84A 0.9900 . ?
C84 H84B 0.9900 . ?
C85 C90 1.525(7) . ?
C85 C86 1.553(8) . ?
C85 H85 1.0000 . ?
C86 C87 1.498(8) . ?
C86 H86A 0.9900 . ?
C86 H86B 0.9900 . ?
C87 C92 1.501(7) . ?
C87 C88 1.592(7) . ?
C87 H87 1.0000 . ?
C88 H88A 0.9900 . ?
C88 H88B 0.9900 . ?
C89 C91 1.507(7) . ?
C89 H89A 0.9900 . ?
C89 H89B 0.9900 . ?
C90 C91 1.541(7) . ?
C90 H90A 0.9900 . ?
C90 H90B 0.9900 . ?
C91 C92 1.545(7) . ?
C91 H91 1.0000 . ?
C92 H92A 0.9900 . ?
C92 H92B 0.9900 . ?
C93 C98 1.451(7) . ?
C93 C94 1.505(7) . ?
C93 C99 1.512(7) . ?
C94 C95 1.559(7) . ?
C94 H94A 0.9900 . ?
C94 H94B 0.9900 . ?
C95 C100 1.553(7) . ?
C95 C96 1.537(8) . ?
C95 H95 1.0000 . ?
C96 C97 1.594(8) . ?
C96 H96A 0.9900 . ?
C96 H96B 0.9900 . ?
C97 C102 1.480(7) . ?
C97 C98 1.589(7) . ?
C97 H97 1.0000 . ?
C98 H98A 0.9900 . ?
C98 H98B 0.9900 . ?
C99 C101 1.532(7) . ?
C99 H99A 0.9900 . ?
C99 H99B 0.9900 . ?
C100 C101 1.531(7) . ?
C100 H10A 0.9900 . ?
C100 H10B 0.9900 . ?
C101 C102 1.533(7) . ?
C101 H101 1.0000 . ?
C102 H10C 0.9900 . ?
C102 H10D 0.9900 . ?
C103 C108 1.523(7) . ?
C103 C104 1.518(8) . ?
C103 C109 1.577(8) . ?
C104 C105 1.503(7) . ?
C104 H10E 0.9900 . ?
C104 H10F 0.9900 . ?
C105 C106 1.539(7) . ?
C105 C110 1.707(8) . ?
C105 H105 1.0000 . ?
C106 C107 1.551(8) . ?
C106 H10G 0.9900 . ?
C106 H10H 0.9900 . ?
C107 C112 1.532(8) . ?
C107 C108 1.546(7) . ?
C107 H107 1.0000 . ?
C108 H10I 0.9900 . ?
C108 H10J 0.9900 . ?
C109 C111 1.506(8) . ?
C109 H10K 0.9900 . ?
C109 H10L 0.9900 . ?
C110 C111 1.421(8) . ?
C110 H11A 0.9900 . ?
C110 H11B 0.9900 . ?
C111 C112 1.537(7) . ?
C111 H111 1.0000 . ?
C112 H11C 0.9900 . ?
C112 H11D 0.9900 . ?
C113 C114 1.515(7) . ?
C113 C118 1.523(7) . ?
C113 C119 1.555(7) . ?
C114 C115 1.574(7) . ?
C114 H11E 0.9900 . ?
C114 H11F 0.9900 . ?
C115 C116 1.537(7) . ?
C115 C120 1.583(8) . ?
C115 H115 1.0000 . ?
C116 C117 1.495(8) . ?
C116 H11G 0.9900 . ?
C116 H11H 0.9900 . ?
C117 C118 1.534(7) . ?
C117 C122 1.569(8) . ?
C117 H117 1.0000 . ?
C118 H11I 0.9900 . ?
C118 H11J 0.9900 . ?
C119 C121 1.579(7) . ?
C119 H11K 0.9900 . ?
C119 H11L 0.9900 . ?
C120 C121 1.495(8) . ?
C120 H12A 0.9900 . ?
C120 H12B 0.9900 . ?
C121 C122 1.535(8) . ?
C121 H121 1.0000 . ?
C122 H12C 0.9900 . ?
C122 H12D 0.9900 . ?
C123 C128 1.508(7) . ?
C123 C124 1.529(7) . ?
C123 C129 1.554(7) . ?
C124 C125 1.573(7) . ?
C124 H12E 0.9900 . ?
C124 H12F 0.9900 . ?
C125 C130 1.479(7) . ?
C125 C126 1.524(8) . ?
C125 H125 1.0000 . ?
C126 C127 1.560(7) . ?
C126 H12G 0.9900 . ?
C126 H12H 0.9900 . ?
C127 C132 1.501(7) . ?
C127 C128 1.540(7) . ?
C127 H127 1.0000 . ?
C128 H12I 0.9900 . ?
C128 H12J 0.9900 . ?
C129 C131 1.499(7) . ?
C129 H12K 0.9900 . ?
C129 H12L 0.9900 . ?
C130 C131 1.547(7) . ?
C130 H13A 0.9900 . ?
C130 H13B 0.9900 . ?
C131 C132 1.531(7) . ?
C131 H131 1.0000 . ?
C132 H13C 0.9900 . ?
C132 H13D 0.9900 . ?
C133 C138 1.472(8) . ?
C133 C139 1.489(7) . ?
C133 C134 1.502(7) . ?
C134 C135 1.536(7) . ?
C134 H13E 0.9900 . ?
C134 H13F 0.9900 . ?
C135 C140 1.440(8) . ?
C135 C136 1.527(8) . ?
C135 H135 1.0000 . ?
C136 C137 1.505(8) . ?
C136 H13G 0.9900 . ?
C136 H13H 0.9900 . ?
C137 C142 1.481(8) . ?
C137 C138 1.550(7) . ?
C137 H137 1.0000 . ?
C138 H13I 0.9900 . ?
C138 H13J 0.9900 . ?
C139 C141 1.527(8) . ?
C139 H13K 0.9900 . ?
C139 H13L 0.9900 . ?
C140 C141 1.506(7) . ?
C140 H14U 0.9900 . ?
C140 H14V 0.9900 . ?
C141 C142 1.475(8) . ?
C141 H141 1.0000 . ?
C142 H14A 0.9900 . ?
C142 H14B 0.9900 . ?
C143 C148 1.493(7) . ?
C143 C144 1.533(7) . ?
C143 C149 1.545(6) . ?
C144 C145 1.576(7) . ?
C144 H14C 0.9900 . ?
C144 H14D 0.9900 . ?
C145 C146 1.468(7) . ?
C145 C150 1.498(7) . ?
C145 H145 1.0000 . ?
C146 C147 1.507(7) . ?
C146 H14E 0.9900 . ?
C146 H14F 0.9900 . ?
C147 C152 1.536(5) . ?
C147 C148 1.546(7) . ?
C147 H147 1.0000 . ?
C148 H14G 0.9900 . ?
C148 H14H 0.9900 . ?
C149 C151 1.522(5) . ?
C149 H14I 0.9900 . ?
C149 H14J 0.9900 . ?
C150 C151 1.481(5) . ?
C150 H15A 0.9900 . ?
C150 H15B 0.9900 . ?
C151 C152 1.505(7) . ?
C151 H151 1.0000 . ?
C152 H15C 0.9900 . ?
C152 H15D 0.9900 . ?
C153 C161 1.487(8) . ?
C153 C154 1.507(7) . ?
C153 C160 1.548(7) . ?
C154 C155 1.562(7) . ?
C154 H15E 0.9900 . ?
C154 H15F 0.9900 . ?
C155 C156 1.528(8) . ?
C155 C162 1.543(7) . ?
C155 H155 1.0000 . ?
C156 C157 1.538(8) . ?
C156 H15G 0.9900 . ?
C156 H15H 0.9900 . ?
C157 C158 1.520(7) . ?
C157 C161 1.560(7) . ?
C157 H157 1.0000 . ?
C158 C159 1.480(8) . ?
C158 H15I 0.9900 . ?
C158 H15J 0.9900 . ?
C159 C162 1.511(8) . ?
C159 C160 1.541(7) . ?
C159 H159 1.0000 . ?
C160 H16A 0.9900 . ?
C160 H16B 0.9900 . ?
C161 H16C 0.9900 . ?
C161 H16D 0.9900 . ?
C162 H16E 0.9900 . ?
C162 H16F 0.9900 . ?
C163 C169 1.587(8) . ?
C163 C164 1.469(8) . ?
C163 C168 1.521(8) . ?
C164 C165 1.495(7) . ?
C164 H16U 0.9871 . ?
C164 H16V 0.9912 . ?
C165 C166 1.520(8) . ?
C165 C170 1.531(7) . ?
C165 H165 1.0000 . ?
C166 C167 1.613(8) . ?
C166 H16H 0.9911 . ?
C166 H16G 0.9916 . ?
C167 C168 1.523(7) . ?
C167 C172 1.530(7) . ?
C167 H167 1.0000 . ?
C168 H16I 0.9900 . ?
C168 H16J 0.9900 . ?
C169 C171 1.507(7) . ?
C169 H16M 0.9900 . ?
C169 H16N 0.9900 . ?
C170 C171 1.454(7) . ?
C170 H17M 0.9900 . ?
C170 H17N 0.9900 . ?
C171 C172 1.563(8) . ?
C171 H171 1.0000 . ?
C172 H17A 0.9900 . ?
C172 H17B 0.9900 . ?
C173 C179 1.471(7) . ?
C173 C178 1.532(6) . ?
C173 C174 1.546(7) . ?
C174 C175 1.515(7) . ?
C174 H17C 0.9900 . ?
C174 H17D 0.9900 . ?
C175 C176 1.526(7) . ?
C175 C180 1.528(8) . ?
C175 H175 1.0000 . ?
C176 C177 1.478(7) . ?
C176 H17E 0.9900 . ?
C176 H17F 0.9900 . ?
C177 C182 1.500(7) . ?
C177 C178 1.558(7) . ?
C177 H177 1.0000 . ?
C178 H17G 0.9900 . ?
C178 H17H 0.9900 . ?
C179 C181 1.549(7) . ?
C179 H17I 0.9900 . ?
C179 H17J 0.9900 . ?
C180 C181 1.518(7) . ?
C180 H18A 0.9900 . ?
C180 H18B 0.9900 . ?
C181 C182 1.611(6) . ?
C181 H181 1.0000 . ?
C182 H18C 0.9900 . ?
C182 H18D 0.9900 . ?
C183 C184 1.495(7) . ?
C183 C189 1.512(6) . ?
C183 C188 1.537(7) . ?
C184 C185 1.536(7) . ?
C184 H18E 0.9900 . ?
C184 H18F 0.9900 . ?
C185 C186 1.494(7) . ?
C185 C190 1.560(7) . ?
C185 H185 1.0000 . ?
C186 C187 1.592(6) . ?
C186 H18G 0.9900 . ?
C186 H18H 0.9900 . ?
C187 C188 1.501(7) . ?
C187 C192 1.555(7) . ?
C187 H187 1.0000 . ?
C188 H18I 0.9900 . ?
C188 H18J 0.9900 . ?
C189 C191 1.539(7) . ?
C189 H18K 0.9900 . ?
C189 H18L 0.9900 . ?
C190 C191 1.484(7) . ?
C190 H19A 0.9900 . ?
C190 H19B 0.9900 . ?
C191 C192 1.538(7) . ?
C191 H191 1.0000 . ?
C192 H19C 0.9900 . ?
C192 H19D 0.9900 . ?
C193 C194 1.499(7) . ?
C193 C198 1.535(7) . ?
C193 C199 1.539(7) . ?
C194 C195 1.475(7) . ?
C194 H19X 0.9900 . ?
C194 H19Y 0.9900 . ?
C195 C196 1.463(8) . ?
C195 C200 1.616(7) . ?
C195 H195 1.0000 . ?
C196 C197 1.523(7) . ?
C196 H19E 0.9900 . ?
C196 H19F 0.9900 . ?
C197 C198 1.516(7) . ?
C197 C202 1.518(7) . ?
C197 H197 1.0000 . ?
C198 H19G 0.9900 . ?
C198 H19H 0.9900 . ?
C199 C201 1.537(7) . ?
C199 H19I 0.9900 . ?
C199 H19J 0.9900 . ?
C200 C201 1.454(7) . ?
C200 H20A 0.9900 . ?
C200 H20B 0.9900 . ?
C201 C202 1.499(7) . ?
C201 H201 1.0000 . ?
C202 H20C 0.9900 . ?
C202 H20D 0.9900 . ?
C203 C208 1.449(7) . ?
C203 C204 1.504(6) . ?
C203 C209 1.542(7) . ?
C204 C205 1.482(7) . ?
C204 H20X 0.9900 . ?
C204 H20Y 0.9900 . ?
C205 C210 1.551(7) . ?
C205 C206 1.595(7) . ?
C205 H205 1.0000 . ?
C206 C207 1.512(6) . ?
C206 H20E 0.9900 . ?
C206 H20F 0.9900 . ?
C207 C208 1.471(7) . ?
C207 C212 1.479(7) . ?
C207 H207 1.0000 . ?
C208 H20U 0.9900 . ?
C208 H20V 0.9900 . ?
C209 C211 1.530(7) . ?
C209 H20G 0.9900 . ?
C209 H20H 0.9900 . ?
C210 C211 1.574(7) . ?
C210 H21A 0.9900 . ?
C210 H21B 0.9900 . ?
C211 C212 1.545(7) . ?
C211 H211 1.0000 . ?
C212 H21C 0.9900 . ?
C212 H21D 0.9900 . ?
C213 C218 1.485(7) . ?
C213 C219 1.490(7) . ?
C213 C214 1.523(7) . ?
C214 C215 1.492(7) . ?
C214 H21E 0.9900 . ?
C214 H21F 0.9900 . ?
C215 C220 1.501(7) . ?
C215 C216 1.508(7) . ?
C215 H215 1.0000 . ?
C216 C217 1.518(7) . ?
C216 H21G 0.9900 . ?
C216 H21H 0.9900 . ?
C217 C218 1.523(7) . ?
C217 C222 1.573(7) . ?
C217 H217 1.0000 . ?
C218 H21I 0.9900 . ?
C218 H21J 0.9900 . ?
C219 C221 1.540(7) . ?
C219 H21K 0.9900 . ?
C219 H21L 0.9900 . ?
C220 C221 1.469(7) . ?
C220 H22A 0.9900 . ?
C220 H22B 0.9900 . ?
C221 C222 1.493(8) . ?
C221 H221 1.0000 . ?
C222 H22C 0.9900 . ?
C222 H22D 0.9900 . ?
C223 C228 1.476(7) . ?
C223 C224 1.565(7) . ?
C223 C229 1.568(7) . ?
C224 C225 1.541(7) . ?
C224 H2E 0.9885 . ?
C224 H2F 0.9924 . ?
C225 C230 1.477(8) . ?
C225 C226 1.526(7) . ?
C225 H225 1.0000 . ?
C226 C227 1.526(7) . ?
C226 H22G 0.9900 . ?
C226 H22H 0.9900 . ?
C227 C232 1.463(8) . ?
C227 C228 1.533(7) . ?
C227 H227 1.0000 . ?
C228 H22I 0.9900 . ?
C228 H22J 0.9900 . ?
C229 C231 1.556(7) . ?
C229 H22K 0.9900 . ?
C229 H22L 0.9900 . ?
C230 C231 1.534(7) . ?
C230 H23A 0.9900 . ?
C230 H23B 0.9900 . ?
C231 C232 1.593(7) . ?
C231 H231 1.0000 . ?
C232 H23C 0.9900 . ?
C232 H23D 0.9900 . ?
C233 C234 1.488(6) . ?
C233 C239 1.545(6) . ?
C233 C238 1.569(7) . ?
C234 C235 1.508(7) . ?
C234 H23E 0.9900 . ?
C234 H23F 0.9900 . ?
C235 C236 1.447(7) . ?
C235 C240 1.486(6) . ?
C235 H235 1.0000 . ?
C236 C237 1.573(7) . ?
C236 H23U 0.9900 . ?
C236 H23V 0.9900 . ?
C237 C238 1.524(7) . ?
C237 C242 1.588(7) . ?
C237 H237 1.0000 . ?
C238 H23G 0.9900 . ?
C238 H23H 0.9900 . ?
C239 C241 1.544(7) . ?
C239 H23I 0.9900 . ?
C239 H23J 0.9900 . ?
C240 C241 1.490(7) . ?
C240 H24A 0.9900 . ?
C240 H24B 0.9900 . ?
C241 C242 1.479(7) . ?
C241 H241 1.0000 . ?
C242 H24C 0.9900 . ?
C242 H24D 0.9900 . ?
C243 C244 1.519(7) . ?
C243 C248 1.507(7) . ?
C243 C249 1.585(6) . ?
C244 C245 1.550(7) . ?
C244 H24K 0.9900 . ?
C244 H24M 0.9900 . ?
C245 C250 1.529(7) . ?
C245 C246 1.530(7) . ?
C245 H245 1.0000 . ?
C246 C247 1.588(8) . ?
C246 H24E 0.9900 . ?
C246 H24F 0.9900 . ?
C247 C252 1.516(8) . ?
C247 C248 1.567(7) . ?
C247 H247 1.0000 . ?
C248 H24G 0.9900 . ?
C248 H24H 0.9900 . ?
C249 C251 1.490(7) . ?
C249 H24I 0.9900 . ?
C249 H24J 0.9900 . ?
C250 C251 1.563(7) . ?
C250 H25A 0.9900 . ?
C250 H25B 0.9900 . ?
C251 C252 1.532(7) . ?
C251 H251 1.0000 . ?
C252 H25C 0.9900 . ?
C252 H25D 0.9900 . ?

loop_
_geom_angle_atom_site_label_1
_geom_angle_atom_site_label_2
_geom_angle_atom_site_label_3
_geom_angle
_geom_angle_site_symmetry_1
_geom_angle_site_symmetry_3
_geom_angle_publ_flag
P1 Ag1 S1 132.09(4) . . ?
P1 Ag1 S2 122.05(4) . . ?
S1 Ag1 S2 93.61(4) . . ?
P1 Ag1 S3 124.12(4) . . ?
S1 Ag1 S3 81.60(4) . . ?
S2 Ag1 S3 90.73(4) . . ?
P2 Ag2 S7 132.05(5) . . ?
P2 Ag2 S8 121.12(5) . . ?
S7 Ag2 S8 94.21(4) . . ?
P2 Ag2 S9 125.28(5) . . ?
S7 Ag2 S9 81.23(4) . . ?
S8 Ag2 S9 90.42(4) . . ?
P3 Ag3 S13 127.49(4) . . ?
P3 Ag3 S14 127.23(5) . . ?
S13 Ag3 S14 87.07(4) . . ?
P3 Ag3 S12 127.71(4) . . ?
S13 Ag3 S12 87.13(4) . . ?
S14 Ag3 S12 86.29(4) . . ?
P4 Ag4 S17 133.15(5) . . ?
P4 Ag4 S16 128.25(5) . . ?
S17 Ag4 S16 76.08(4) . . ?
P4 Ag4 S18 118.53(5) . . ?
S17 Ag4 S18 95.09(4) . . ?
S16 Ag4 S18 93.41(4) . . ?
S4 Ag5 S3 174.13(5) . . ?
S4 Ag5 S2 90.98(4) . . ?
S3 Ag5 S2 93.25(4) . . ?
S4 Ag5 Ag10 90.68(4) . . ?
S3 Ag5 Ag10 95.15(3) . . ?
S2 Ag5 Ag10 49.46(2) . . ?
S4 Ag5 Ag8 132.07(4) . . ?
S3 Ag5 Ag8 52.00(3) . . ?
S2 Ag5 Ag8 90.57(3) . . ?
Ag10 Ag5 Ag8 56.089(11) . . ?
S4 Ag5 Ag11 46.62(3) . . ?
S3 Ag5 Ag11 134.74(3) . . ?
S2 Ag5 Ag11 110.40(3) . . ?
Ag10 Ag5 Ag11 74.789(12) . . ?
Ag8 Ag5 Ag11 88.576(12) . . ?
S4 Ag5 H98B 105.3 . . ?
S3 Ag5 H98B 69.0 . . ?
S2 Ag5 H98B 147.3 . . ?
Ag10 Ag5 H98B 154.0 . . ?
Ag8 Ag5 H98B 98.5 . . ?
Ag11 Ag5 H98B 101.2 . . ?
S5 Ag6 S1 122.28(4) . . ?
S5 Ag6 S3 156.07(4) . . ?
S1 Ag6 S3 80.10(4) . . ?
S5 Ag6 Ag8 131.36(3) . . ?
S1 Ag6 Ag8 88.48(3) . . ?
S3 Ag6 Ag8 49.69(3) . . ?
S5 Ag6 Ag25 48.17(3) . . ?
S1 Ag6 Ag25 142.36(3) . . ?
S3 Ag6 Ag25 120.11(3) . . ?
Ag8 Ag6 Ag25 83.996(12) . . ?
S5 Ag6 Ag9 114.37(3) . . ?
S1 Ag6 Ag9 50.21(3) . . ?
S3 Ag6 Ag9 85.90(3) . . ?
Ag8 Ag6 Ag9 55.045(11) . . ?
Ag25 Ag6 Ag9 96.890(13) . . ?
S2 Ag7 S6 168.46(5) . . ?
S2 Ag7 Ag9 91.88(3) . . ?
S6 Ag7 Ag9 99.33(3) . . ?
S2 Ag7 Ag19 129.92(3) . . ?
S6 Ag7 Ag19 49.84(3) . . ?
Ag9 Ag7 Ag19 82.893(12) . . ?
S2 Ag7 Ag10 49.93(3) . . ?
S6 Ag7 Ag10 136.56(3) . . ?
Ag9 Ag7 Ag10 54.289(10) . . ?
Ag19 Ag7 Ag10 89.709(12) . . ?
S3 Ag8 Ag26 142.54(3) . . ?
S3 Ag8 Ag16 131.86(4) . . ?
Ag26 Ag8 Ag16 60.107(12) . . ?
S3 Ag8 Pt1 155.81(3) . . ?
Ag26 Ag8 Pt1 60.063(11) . . ?
Ag16 Ag8 Pt1 60.198(11) . . ?
S3 Ag8 Ag10 99.18(3) . . ?
Ag26 Ag8 Ag10 118.272(15) . . ?
Ag16 Ag8 Ag10 80.510(13) . . ?
Pt1 Ag8 Ag10 59.397(10) . . ?
S3 Ag8 Ag9 101.90(3) . . ?
Ag26 Ag8 Ag9 97.603(15) . . ?
Ag16 Ag8 Ag9 117.903(15) . . ?
Pt1 Ag8 Ag9 58.824(11) . . ?
Ag10 Ag8 Ag9 59.681(12) . . ?
S3 Ag8 Ag6 63.20(3) . . ?
Ag26 Ag8 Ag6 97.296(15) . . ?
Ag16 Ag8 Ag6 157.017(16) . . ?
Pt1 Ag8 Ag6 114.188(14) . . ?
Ag10 Ag8 Ag6 117.068(14) . . ?
Ag9 Ag8 Ag6 65.937(12) . . ?
S3 Ag8 Ag5 51.70(3) . . ?
Ag26 Ag8 Ag5 147.644(16) . . ?
Ag16 Ag8 Ag5 89.481(14) . . ?
Pt1 Ag8 Ag5 116.343(14) . . ?
Ag10 Ag8 Ag5 61.379(12) . . ?
Ag9 Ag8 Ag5 107.109(14) . . ?
Ag6 Ag8 Ag5 111.579(14) . . ?
S1 Ag9 Ag22 147.77(3) . . ?
S1 Ag9 Ag28 121.97(3) . . ?
Ag22 Ag9 Ag28 60.701(12) . . ?
S1 Ag9 Pt1 151.41(3) . . ?
Ag22 Ag9 Pt1 60.618(11) . . ?
Ag28 Ag9 Pt1 60.569(11) . . ?
S1 Ag9 Ag10 104.95(3) . . ?
Ag22 Ag9 Ag10 98.695(14) . . ?
Ag28 Ag9 Ag10 119.100(15) . . ?
Pt1 Ag9 Ag10 59.772(11) . . ?
S1 Ag9 Ag8 92.06(3) . . ?
Ag22 Ag9 Ag8 118.925(15) . . ?
Ag28 Ag9 Ag8 80.371(14) . . ?
Pt1 Ag9 Ag8 59.545(11) . . ?
Ag10 Ag9 Ag8 60.083(13) . . ?
S1 Ag9 Ag7 66.37(3) . . ?
Ag22 Ag9 Ag7 104.871(15) . . ?
Ag28 Ag9 Ag7 164.378(16) . . ?
Pt1 Ag9 Ag7 119.504(14) . . ?
Ag10 Ag9 Ag7 66.546(12) . . ?
Ag8 Ag9 Ag7 113.694(15) . . ?
S1 Ag9 Ag6 51.01(3) . . ?
Ag22 Ag9 Ag6 136.861(15) . . ?
Ag28 Ag9 Ag6 77.564(13) . . ?
Pt1 Ag9 Ag6 109.048(13) . . ?
Ag10 Ag9 Ag6 111.488(14) . . ?
Ag8 Ag9 Ag6 59.018(11) . . ?
Ag7 Ag9 Ag6 114.970(13) . . ?
S2 Ag10 Ag14 146.80(3) . . ?
S2 Ag10 Ag21 124.48(3) . . ?
Ag14 Ag10 Ag21 59.454(12) . . ?
S2 Ag10 Pt1 153.26(3) . . ?
Ag14 Ag10 Pt1 59.920(11) . . ?
Ag21 Ag10 Pt1 60.203(10) . . ?
S2 Ag10 Ag9 94.75(3) . . ?
Ag14 Ag10 Ag9 117.485(14) . . ?
Ag21 Ag10 Ag9 79.881(13) . . ?
Pt1 Ag10 Ag9 58.996(10) . . ?
S2 Ag10 Ag8 104.99(3) . . ?
Ag14 Ag10 Ag8 98.293(14) . . ?
Ag21 Ag10 Ag8 118.429(15) . . ?
Pt1 Ag10 Ag8 59.347(11) . . ?
Ag9 Ag10 Ag8 60.236(12) . . ?
S2 Ag10 Ag5 63.08(3) . . ?
Ag14 Ag10 Ag5 109.730(15) . . ?
Ag21 Ag10 Ag5 169.047(17) . . ?
Pt1 Ag10 Ag5 117.355(14) . . ?
Ag9 Ag10 Ag5 108.413(14) . . ?
Ag8 Ag10 Ag5 62.532(12) . . ?
S2 Ag10 Ag7 48.47(3) . . ?
Ag14 Ag10 Ag7 142.783(15) . . ?
Ag21 Ag10 Ag7 84.609(13) . . ?
Pt1 Ag10 Ag7 112.291(13) . . ?
Ag9 Ag10 Ag7 59.165(11) . . ?
Ag8 Ag10 Ag7 107.959(14) . . ?
Ag5 Ag10 Ag7 105.689(13) . . ?
S4 Ag11 S7 121.05(5) . . ?
S4 Ag11 S9 157.95(5) . . ?
S7 Ag11 S9 80.35(4) . . ?
S4 Ag11 Ag16 129.66(4) . . ?
S7 Ag11 Ag16 88.18(3) . . ?
S9 Ag11 Ag16 49.48(3) . . ?
S4 Ag11 Ag5 47.34(4) . . ?
S7 Ag11 Ag5 141.20(3) . . ?
S9 Ag11 Ag5 119.96(3) . . ?
Ag16 Ag11 Ag5 83.625(12) . . ?
S4 Ag11 Ag14 111.59(4) . . ?
S7 Ag11 Ag14 49.60(3) . . ?
S9 Ag11 Ag14 85.85(3) . . ?
Ag16 Ag11 Ag14 55.126(11) . . ?
Ag5 Ag11 Ag14 96.245(12) . . ?
S11 Ag12 S8 169.20(4) . . ?
S11 Ag12 Ag14 99.03(3) . . ?
S8 Ag12 Ag14 91.61(3) . . ?
S11 Ag12 Ag18 49.83(3) . . ?
S8 Ag12 Ag18 130.68(3) . . ?
Ag14 Ag12 Ag18 82.806(12) . . ?
S11 Ag12 Ag15 136.63(3) . . ?
S8 Ag12 Ag15 50.02(3) . . ?
Ag14 Ag12 Ag15 54.210(10) . . ?
Ag18 Ag12 Ag15 89.954(12) . . ?
S10 Ag13 S9 175.65(5) . . ?
S10 Ag13 S8 83.45(4) . . ?
S9 Ag13 S8 92.79(4) . . ?
S10 Ag13 Ag15 81.72(4) . . ?
S9 Ag13 Ag15 94.21(3) . . ?
S8 Ag13 Ag15 50.64(2) . . ?
S10 Ag13 Ag16 126.52(4) . . ?
S9 Ag13 Ag16 51.14(3) . . ?
S8 Ag13 Ag16 91.02(2) . . ?
Ag15 Ag13 Ag16 55.732(11) . . ?
S10 Ag13 Ag23 46.88(4) . . ?
S9 Ag13 Ag23 133.57(3) . . ?
S8 Ag13 Ag23 111.82(3) . . ?
Ag15 Ag13 Ag23 75.061(12) . . ?
Ag16 Ag13 Ag23 88.302(12) . . ?
S7 Ag14 Ag21 147.76(3) . . ?
S7 Ag14 Ag10 122.14(3) . . ?
Ag21 Ag14 Ag10 60.407(12) . . ?
S7 Ag14 Pt1 151.32(3) . . ?
Ag21 Ag14 Pt1 60.700(11) . . ?
Ag10 Ag14 Pt1 60.452(11) . . ?
S7 Ag14 Ag15 105.04(3) . . ?
Ag21 Ag14 Ag15 98.863(14) . . ?
Ag10 Ag14 Ag15 118.699(15) . . ?
Pt1 Ag14 Ag15 59.499(10) . . ?
S7 Ag14 Ag16 92.02(3) . . ?
Ag21 Ag14 Ag16 118.947(15) . . ?
Ag10 Ag14 Ag16 80.549(13) . . ?
Pt1 Ag14 Ag16 59.483(11) . . ?
Ag15 Ag14 Ag16 59.592(12) . . ?
S7 Ag14 Ag12 66.55(3) . . ?
Ag21 Ag14 Ag12 104.751(15) . . ?
Ag10 Ag14 Ag12 164.002(16) . . ?
Pt1 Ag14 Ag12 119.488(14) . . ?
Ag15 Ag14 Ag12 67.005(12) . . ?
Ag16 Ag14 Ag12 113.784(13) . . ?
S7 Ag14 Ag11 50.89(3) . . ?
Ag21 Ag14 Ag11 136.942(15) . . ?
Ag10 Ag14 Ag11 77.930(12) . . ?
Pt1 Ag14 Ag11 108.984(13) . . ?
Ag15 Ag14 Ag11 111.022(14) . . ?
Ag16 Ag14 Ag11 58.957(12) . . ?
Ag12 Ag14 Ag11 115.016(13) . . ?
S8 Ag15 Ag27 146.39(3) . . ?
S8 Ag15 Ag20 125.04(3) . . ?
Ag27 Ag15 Ag20 59.724(12) . . ?
S8 Ag15 Pt1 153.52(3) . . ?
Ag27 Ag15 Pt1 60.087(10) . . ?
Ag20 Ag15 Pt1 60.089(10) . . ?
S8 Ag15 Ag16 104.34(3) . . ?
Ag27 Ag15 Ag16 98.699(14) . . ?
Ag20 Ag15 Ag16 118.575(14) . . ?
Pt1 Ag15 Ag16 59.688(11) . . ?
S8 Ag15 Ag14 94.99(3) . . ?
Ag27 Ag15 Ag14 117.749(14) . . ?
Ag20 Ag15 Ag14 79.491(12) . . ?
Pt1 Ag15 Ag14 59.150(10) . . ?
Ag16 Ag15 Ag14 60.515(12) . . ?
S8 Ag15 Ag13 61.68(3) . . ?
Ag27 Ag15 Ag13 109.887(15) . . ?
Ag20 Ag15 Ag13 169.327(17) . . ?
Pt1 Ag15 Ag13 118.350(14) . . ?
Ag16 Ag15 Ag13 63.253(12) . . ?
Ag14 Ag15 Ag13 109.161(15) . . ?
S8 Ag15 Ag12 49.59(3) . . ?
Ag27 Ag15 Ag12 142.302(15) . . ?
Ag20 Ag15 Ag12 83.910(13) . . ?
Pt1 Ag15 Ag12 111.930(12) . . ?
Ag16 Ag15 Ag12 107.969(15) . . ?
Ag14 Ag15 Ag12 58.785(11) . . ?
Ag13 Ag15 Ag12 105.795(13) . . ?
S9 Ag16 Ag8 142.42(4) . . ?
S9 Ag16 Ag26 132.50(3) . . ?
Ag8 Ag16 Ag26 59.897(12) . . ?
S9 Ag16 Pt1 155.81(4) . . ?
Ag8 Ag16 Pt1 60.015(11) . . ?
Ag26 Ag16 Pt1 59.932(11) . . ?
S9 Ag16 Ag15 99.43(3) . . ?
Ag8 Ag16 Ag15 118.155(15) . . ?
Ag26 Ag16 Ag15 80.208(14) . . ?
Pt1 Ag16 Ag15 59.393(11) . . ?
S9 Ag16 Ag14 101.64(3) . . ?
Ag8 Ag16 Ag14 97.646(13) . . ?
Ag26 Ag16 Ag14 117.670(16) . . ?
Pt1 Ag16 Ag14 58.846(11) . . ?
Ag15 Ag16 Ag14 59.892(12) . . ?
S9 Ag16 Ag11 62.70(3) . . ?
Ag8 Ag16 Ag11 97.472(14) . . ?
Ag26 Ag16 Ag11 157.029(15) . . ?
Pt1 Ag16 Ag11 114.232(14) . . ?
Ag15 Ag16 Ag11 117.238(15) . . ?
Ag14 Ag16 Ag11 65.917(13) . . ?
S9 Ag16 Ag13 52.39(3) . . ?
Ag8 Ag16 Ag13 147.457(16) . . ?
Ag26 Ag16 Ag13 89.446(14) . . ?
Pt1 Ag16 Ag13 116.031(14) . . ?
Ag15 Ag16 Ag13 61.015(11) . . ?
Ag14 Ag16 Ag13 106.983(14) . . ?
Ag11 Ag16 Ag13 111.732(14) . . ?
S15 Ag17 S12 167.98(4) . . ?
S15 Ag17 Ag22 131.05(3) . . ?
S12 Ag17 Ag22 54.55(3) . . ?
S15 Ag17 Ag24 49.86(3) . . ?
S12 Ag17 Ag24 128.93(3) . . ?
Ag22 Ag17 Ag24 84.116(12) . . ?
S15 Ag17 Ag20 104.85(3) . . ?
S12 Ag17 Ag20 86.87(3) . . ?
Ag22 Ag17 Ag20 53.024(10) . . ?
Ag24 Ag17 Ag20 90.468(13) . . ?
S11 Ag18 S13 167.19(5) . . ?
S11 Ag18 Ag20 132.04(3) . . ?
S13 Ag18 Ag20 55.16(3) . . ?
S11 Ag18 Ag12 50.69(3) . . ?
S13 Ag18 Ag12 129.44(3) . . ?
Ag20 Ag18 Ag12 84.205(13) . . ?
S11 Ag18 Ag21 105.42(3) . . ?
S13 Ag18 Ag21 87.31(3) . . ?
Ag20 Ag18 Ag21 53.092(10) . . ?
Ag12 Ag18 Ag21 90.589(12) . . ?
S14 Ag19 S6 167.03(4) . . ?
S14 Ag19 Ag21 54.92(3) . . ?
S6 Ag19 Ag21 132.74(4) . . ?
S14 Ag19 Ag7 129.24(3) . . ?
S6 Ag19 Ag7 51.34(3) . . ?
Ag21 Ag19 Ag7 84.243(13) . . ?
S14 Ag19 Ag22 87.30(3) . . ?
S6 Ag19 Ag22 105.63(3) . . ?
Ag21 Ag19 Ag22 52.974(10) . . ?
Ag7 Ag19 Ag22 90.357(12) . . ?
S13 Ag20 Ag27 137.35(3) . . ?
S13 Ag20 Ag15 141.08(3) . . ?
Ag27 Ag20 Ag15 59.744(12) . . ?
S13 Ag20 Pt1 154.16(3) . . ?
Ag27 Ag20 Pt1 60.081(10) . . ?
Ag15 Ag20 Pt1 60.050(11) . . ?
S13 Ag20 Ag21 97.07(3) . . ?
Ag27 Ag20 Ag21 118.607(14) . . ?
Ag15 Ag20 Ag21 98.440(14) . . ?
Pt1 Ag20 Ag21 59.671(10) . . ?
S13 Ag20 Ag22 100.41(3) . . ?
Ag27 Ag20 Ag22 80.442(13) . . ?
Ag15 Ag20 Ag22 118.263(15) . . ?
Pt1 Ag20 Ag22 59.491(10) . . ?
Ag21 Ag20 Ag22 60.021(12) . . ?
S13 Ag20 Ag18 51.14(3) . . ?
Ag27 Ag20 Ag18 159.415(17) . . ?
Ag15 Ag20 Ag18 101.930(15) . . ?
Pt1 Ag20 Ag18 121.292(14) . . ?
Ag21 Ag20 Ag18 70.603(12) . . ?
Ag22 Ag20 Ag18 118.781(15) . . ?
S13 Ag20 Ag17 64.90(3) . . ?
Ag27 Ag20 Ag17 81.904(13) . . ?
Ag15 Ag20 Ag17 140.928(15) . . ?
Pt1 Ag20 Ag17 108.713(13) . . ?
Ag21 Ag20 Ag17 106.940(14) . . ?
Ag22 Ag20 Ag17 56.204(11) . . ?
Ag18 Ag20 Ag17 114.189(14) . . ?
S14 Ag21 Ag14 137.10(3) . . ?
S14 Ag21 Ag10 140.54(3) . . ?
Ag14 Ag21 Ag10 60.138(13) . . ?
S14 Ag21 Pt1 154.55(3) . . ?
Ag14 Ag21 Pt1 60.136(11) . . ?
Ag10 Ag21 Pt1 60.176(11) . . ?
S14 Ag21 Ag20 100.78(3) . . ?
Ag14 Ag21 Ag20 80.277(13) . . ?
Ag10 Ag21 Ag20 118.435(15) . . ?
Pt1 Ag21 Ag20 59.514(10) . . ?
S14 Ag21 Ag22 97.61(3) . . ?
Ag14 Ag21 Ag22 118.399(15) . . ?
Ag10 Ag21 Ag22 98.230(15) . . ?
Pt1 Ag21 Ag22 59.438(11) . . ?
Ag20 Ag21 Ag22 60.015(11) . . ?
S14 Ag21 Ag19 51.29(3) . . ?
Ag14 Ag21 Ag19 159.305(16) . . ?
Ag10 Ag21 Ag19 101.439(14) . . ?
Pt1 Ag21 Ag19 121.218(15) . . ?
Ag20 Ag21 Ag19 119.056(16) . . ?
Ag22 Ag21 Ag19 70.877(13) . . ?
S14 Ag21 Ag18 64.91(3) . . ?
Ag14 Ag21 Ag18 81.816(13) . . ?
Ag10 Ag21 Ag18 141.185(15) . . ?
Pt1 Ag21 Ag18 108.884(12) . . ?
Ag20 Ag21 Ag18 56.305(11) . . ?
Ag22 Ag21 Ag18 107.084(13) . . ?
Ag19 Ag21 Ag18 114.312(13) . . ?
S12 Ag22 Ag9 136.65(3) . . ?
S12 Ag22 Pt1 154.38(3) . . ?
Ag9 Ag22 Pt1 60.034(11) . . ?
S12 Ag22 Ag28 141.28(3) . . ?
Ag9 Ag22 Ag28 59.928(12) . . ?
Pt1 Ag22 Ag28 60.119(11) . . ?
S12 Ag22 Ag21 100.00(3) . . ?
Ag9 Ag22 Ag21 80.428(14) . . ?
Pt1 Ag22 Ag21 59.679(11) . . ?
Ag28 Ag22 Ag21 118.534(16) . . ?
S12 Ag22 Ag20 97.64(3) . . ?
Ag9 Ag22 Ag20 118.429(16) . . ?
Pt1 Ag22 Ag20 59.576(10) . . ?
Ag28 Ag22 Ag20 98.426(14) . . ?
Ag21 Ag22 Ag20 59.964(11) . . ?
S12 Ag22 Ag17 51.91(3) . . ?
Ag9 Ag22 Ag17 159.426(17) . . ?
Pt1 Ag22 Ag17 121.280(14) . . ?
Ag28 Ag22 Ag17 101.732(15) . . ?
Ag21 Ag22 Ag17 118.794(14) . . ?
Ag20 Ag22 Ag17 70.772(12) . . ?
S12 Ag22 Ag19 64.20(3) . . ?
Ag9 Ag22 Ag19 81.843(12) . . ?
Pt1 Ag22 Ag19 108.799(13) . . ?
Ag28 Ag22 Ag19 141.010(14) . . ?
Ag21 Ag22 Ag19 56.148(11) . . ?
Ag20 Ag22 Ag19 106.959(13) . . ?
Ag17 Ag22 Ag19 114.236(14) . . ?
S10 Ag23 S17 120.41(5) . . ?
S10 Ag23 S16 166.27(5) . . ?
S17 Ag23 S16 73.31(4) . . ?
S10 Ag23 Ag26 125.20(4) . . ?
S17 Ag23 Ag26 86.49(3) . . ?
S16 Ag23 Ag26 50.84(3) . . ?
S10 Ag23 Ag13 46.66(3) . . ?
S17 Ag23 Ag13 147.58(4) . . ?
S16 Ag23 Ag13 121.69(3) . . ?
Ag26 Ag23 Ag13 84.182(12) . . ?
S10 Ag23 Ag27 101.05(4) . . ?
S17 Ag23 Ag27 53.96(3) . . ?
S16 Ag23 Ag27 86.59(3) . . ?
Ag26 Ag23 Ag27 54.875(10) . . ?
Ag13 Ag23 Ag27 96.009(12) . . ?
S15 Ag24 S18 168.50(5) . . ?
S15 Ag24 Ag27 98.82(3) . . ?
S18 Ag24 Ag27 92.48(3) . . ?
S15 Ag24 Ag17 50.07(3) . . ?
S18 Ag24 Ag17 130.18(3) . . ?
Ag27 Ag24 Ag17 83.012(13) . . ?
S15 Ag24 Ag28 136.81(3) . . ?
S18 Ag24 Ag28 50.22(3) . . ?
Ag27 Ag24 Ag28 54.438(10) . . ?
Ag17 Ag24 Ag28 90.054(12) . . ?
S5 Ag25 S16 172.89(4) . . ?
S5 Ag25 S18 91.96(4) . . ?
S16 Ag25 S18 92.73(4) . . ?
S5 Ag25 Ag28 92.56(3) . . ?
S16 Ag25 Ag28 94.55(3) . . ?
S18 Ag25 Ag28 49.69(3) . . ?
S5 Ag25 Ag26 132.98(3) . . ?
S16 Ag25 Ag26 52.32(3) . . ?
S18 Ag25 Ag26 90.55(3) . . ?
Ag28 Ag25 Ag26 55.512(11) . . ?
S5 Ag25 Ag6 47.12(3) . . ?
S16 Ag25 Ag6 135.32(3) . . ?
S18 Ag25 Ag6 109.79(3) . . ?
Ag28 Ag25 Ag6 74.326(12) . . ?
Ag26 Ag25 Ag6 88.287(13) . . ?
S16 Ag26 Ag8 132.91(3) . . ?
S16 Ag26 Ag16 141.82(3) . . ?
Ag8 Ag26 Ag16 59.996(12) . . ?
S16 Ag26 Pt1 155.94(3) . . ?
Ag8 Ag26 Pt1 60.132(11) . . ?
Ag16 Ag26 Pt1 60.184(11) . . ?
S16 Ag26 Ag28 99.63(3) . . ?
Ag8 Ag26 Ag28 80.479(14) . . ?
Ag16 Ag26 Ag28 118.542(15) . . ?
Pt1 Ag26 Ag28 59.609(11) . . ?
S16 Ag26 Ag27 101.20(3) . . ?
Ag8 Ag26 Ag27 118.154(15) . . ?
Ag16 Ag26 Ag27 97.753(15) . . ?
Pt1 Ag26 Ag27 59.087(11) . . ?
Ag28 Ag26 Ag27 60.216(12) . . ?
S16 Ag26 Ag23 61.68(3) . . ?
Ag8 Ag26 Ag23 156.932(17) . . ?
Ag16 Ag26 Ag23 97.411(14) . . ?
Pt1 Ag26 Ag23 114.759(13) . . ?
Ag28 Ag26 Ag23 117.611(14) . . ?
Ag27 Ag26 Ag23 66.186(12) . . ?
S16 Ag26 Ag25 52.58(3) . . ?
Ag8 Ag26 Ag25 89.452(13) . . ?
Ag16 Ag26 Ag25 147.263(15) . . ?
Pt1 Ag26 Ag25 116.750(14) . . ?
Ag28 Ag26 Ag25 61.652(12) . . ?
Ag27 Ag26 Ag25 107.774(15) . . ?
Ag23 Ag26 Ag25 111.342(14) . . ?
S17 Ag27 Ag20 155.48(3) . . ?
S17 Ag27 Ag15 121.20(3) . . ?
Ag20 Ag27 Ag15 60.532(13) . . ?
S17 Ag27 Pt1 143.70(3) . . ?
Ag20 Ag27 Pt1 60.475(10) . . ?
Ag15 Ag27 Pt1 60.442(10) . . ?
S17 Ag27 Ag26 84.44(3) . . ?
Ag20 Ag27 Ag26 118.742(14) . . ?
Ag15 Ag27 Ag26 80.441(14) . . ?
Pt1 Ag27 Ag26 59.476(10) . . ?
S17 Ag27 Ag28 100.39(3) . . ?
Ag20 Ag27 Ag28 98.645(14) . . ?
Ag15 Ag27 Ag28 118.698(15) . . ?
Pt1 Ag27 Ag28 59.530(10) . . ?
Ag26 Ag27 Ag28 59.618(12) . . ?
S17 Ag27 Ag24 69.61(3) . . ?
Ag20 Ag27 Ag24 104.569(15) . . ?
Ag15 Ag27 Ag24 164.082(16) . . ?
Pt1 Ag27 Ag24 119.033(14) . . ?
Ag26 Ag27 Ag24 113.601(15) . . ?
Ag28 Ag27 Ag24 66.567(12) . . ?
S17 Ag27 Ag23 46.30(3) . . ?
Ag20 Ag27 Ag23 137.216(16) . . ?
Ag15 Ag27 Ag23 78.021(13) . . ?
Pt1 Ag27 Ag23 109.068(13) . . ?
Ag26 Ag27 Ag23 58.939(12) . . ?
Ag28 Ag27 Ag23 110.920(14) . . ?
Ag24 Ag27 Ag23 115.141(14) . . ?
S18 Ag28 Ag9 146.23(3) . . ?
S18 Ag28 Ag22 124.18(3) . . ?
Ag9 Ag28 Ag22 59.371(12) . . ?
S18 Ag28 Pt1 153.94(3) . . ?
Ag9 Ag28 Pt1 59.780(11) . . ?
Ag22 Ag28 Pt1 59.912(11) . . ?
S18 Ag28 Ag26 105.58(3) . . ?
Ag9 Ag28 Ag26 98.455(15) . . ?
Ag22 Ag28 Ag26 118.240(15) . . ?
Pt1 Ag28 Ag26 59.503(11) . . ?
S18 Ag28 Ag27 95.30(3) . . ?
Ag9 Ag28 Ag27 117.373(15) . . ?
Ag22 Ag28 Ag27 79.649(13) . . ?
Pt1 Ag28 Ag27 59.036(10) . . ?
Ag26 Ag28 Ag27 60.166(11) . . ?
S18 Ag28 Ag25 63.16(3) . . ?
Ag9 Ag28 Ag25 109.918(15) . . ?
Ag22 Ag28 Ag25 169.141(16) . . ?
Pt1 Ag28 Ag25 117.737(14) . . ?
Ag26 Ag28 Ag25 62.836(12) . . ?
Ag27 Ag28 Ag25 108.641(14) . . ?
S18 Ag28 Ag24 49.03(3) . . ?
Ag9 Ag28 Ag24 142.201(15) . . ?
Ag22 Ag28 Ag24 84.098(13) . . ?
Pt1 Ag28 Ag24 111.928(13) . . ?
Ag26 Ag28 Ag24 107.984(13) . . ?
Ag27 Ag28 Ag24 58.995(11) . . ?
Ag25 Ag28 Ag24 106.081(13) . . ?
C1 P1 C7 97.7(3) . . ?
C1 P1 C13 110.8(2) . . ?
C7 P1 C13 111.2(2) . . ?
C1 P1 Ag1 106.07(16) . . ?
C7 P1 Ag1 121.35(18) . . ?
C13 P1 Ag1 108.82(17) . . ?
C25 P2 C19 89.7(3) . . ?
C25 P2 C31 105.8(3) . . ?
C19 P2 C31 115.1(2) . . ?
C25 P2 Ag2 117.81(18) . . ?
C19 P2 Ag2 116.76(19) . . ?
C31 P2 Ag2 110.05(18) . . ?
C37 P3 C49 114.7(2) . . ?
C37 P3 C43 104.3(2) . . ?
C49 P3 C43 106.9(2) . . ?
C37 P3 Ag3 111.20(18) . . ?
C49 P3 Ag3 110.08(18) . . ?
C43 P3 Ag3 109.32(18) . . ?
C55 P4 C61 104.8(2) . . ?
C55 P4 C67 99.5(2) . . ?
C61 P4 C67 123.6(2) . . ?
C55 P4 Ag4 117.52(17) . . ?
C61 P4 Ag4 103.28(17) . . ?
C67 P4 Ag4 109.10(16) . . ?
Ag9 Pt1 Ag27 119.578(13) . . ?
Ag9 Pt1 Ag14 119.372(12) . . ?
Ag27 Pt1 Ag14 119.288(12) . . ?
Ag9 Pt1 Ag22 59.348(10) . . ?
Ag27 Pt1 Ag22 80.845(12) . . ?
Ag14 Pt1 Ag22 118.861(12) . . ?
Ag9 Pt1 Ag15 178.774(16) . . ?
Ag27 Pt1 Ag15 59.471(11) . . ?
Ag14 Pt1 Ag15 61.351(11) . . ?
Ag22 Pt1 Ag15 119.484(12) . . ?
Ag9 Pt1 Ag20 119.084(13) . . ?
Ag27 Pt1 Ag20 59.445(11) . . ?
Ag14 Pt1 Ag20 80.447(12) . . ?
Ag22 Pt1 Ag20 60.933(11) . . ?
Ag15 Pt1 Ag20 59.861(11) . . ?
Ag9 Pt1 Ag26 99.308(12) . . ?
Ag27 Pt1 Ag26 61.437(10) . . ?
Ag14 Pt1 Ag26 120.383(13) . . ?
Ag22 Pt1 Ag26 119.649(13) . . ?
Ag15 Pt1 Ag26 80.933(11) . . ?
Ag20 Pt1 Ag26 119.650(12) . . ?
Ag9 Pt1 Ag8 61.631(11) . . ?
Ag27 Pt1 Ag8 120.133(13) . . ?
Ag14 Pt1 Ag8 99.385(13) . . ?
Ag22 Pt1 Ag8 119.722(12) . . ?
Ag15 Pt1 Ag8 119.421(12) . . ?
Ag20 Pt1 Ag8 179.258(14) . . ?
Ag26 Pt1 Ag8 59.805(11) . . ?
Ag9 Pt1 Ag28 59.652(10) . . ?
Ag27 Pt1 Ag28 61.434(11) . . ?
Ag14 Pt1 Ag28 178.684(13) . . ?
Ag22 Pt1 Ag28 59.969(11) . . ?
Ag15 Pt1 Ag28 119.608(12) . . ?
Ag20 Pt1 Ag28 99.236(13) . . ?
Ag26 Pt1 Ag28 60.888(11) . . ?
Ag8 Pt1 Ag28 80.947(12) . . ?
Ag9 Pt1 Ag10 61.232(11) . . ?
Ag27 Pt1 Ag10 178.555(14) . . ?
Ag14 Pt1 Ag10 59.627(11) . . ?
Ag22 Pt1 Ag10 98.828(12) . . ?
Ag15 Pt1 Ag10 119.700(13) . . ?
Ag20 Pt1 Ag10 119.162(12) . . ?
Ag26 Pt1 Ag10 119.834(12) . . ?
Ag8 Pt1 Ag10 61.256(11) . . ?
Ag28 Pt1 Ag10 119.630(12) . . ?
Ag9 Pt1 Ag21 80.690(11) . . ?
Ag27 Pt1 Ag21 119.104(13) . . ?
Ag14 Pt1 Ag21 59.164(11) . . ?
Ag22 Pt1 Ag21 60.883(11) . . ?
Ag15 Pt1 Ag21 99.082(12) . . ?
Ag20 Pt1 Ag21 60.815(11) . . ?
Ag26 Pt1 Ag21 179.385(15) . . ?
Ag8 Pt1 Ag21 119.726(12) . . ?
Ag28 Pt1 Ag21 119.561(12) . . ?
Ag10 Pt1 Ag21 59.621(11) . . ?
Ag9 Pt1 Ag16 120.245(13) . . ?
Ag27 Pt1 Ag16 99.118(12) . . ?
Ag14 Pt1 Ag16 61.671(11) . . ?
Ag22 Pt1 Ag16 179.414(14) . . ?
Ag15 Pt1 Ag16 60.920(11) . . ?
Ag20 Pt1 Ag16 119.555(13) . . ?
Ag26 Pt1 Ag16 59.883(11) . . ?
Ag8 Pt1 Ag16 59.787(11) . . ?
Ag28 Pt1 Ag16 119.496(13) . . ?
Ag10 Pt1 Ag16 81.224(12) . . ?
Ag21 Pt1 Ag16 119.583(13) . . ?
C73 S1 Ag9 123.78(16) . . ?
C73 S1 Ag1 118.06(16) . . ?
Ag9 S1 Ag1 114.77(5) . . ?
C73 S1 Ag6 105.12(17) . . ?
Ag9 S1 Ag6 78.78(3) . . ?
Ag1 S1 Ag6 104.08(4) . . ?
C83 S2 Ag7 109.13(15) . . ?
C83 S2 Ag10 121.56(14) . . ?
Ag7 S2 Ag10 81.60(4) . . ?
C83 S2 Ag1 124.69(14) . . ?
Ag7 S2 Ag1 85.83(4) . . ?
Ag10 S2 Ag1 113.05(5) . . ?
C83 S2 Ag5 112.95(15) . . ?
Ag7 S2 Ag5 136.47(5) . . ?
Ag10 S2 Ag5 67.46(3) . . ?
Ag1 S2 Ag5 79.47(4) . . ?
C93 S3 Ag5 98.06(17) . . ?
C93 S3 Ag8 124.38(16) . . ?
Ag5 S3 Ag8 76.30(4) . . ?
C93 S3 Ag1 123.78(16) . . ?
Ag5 S3 Ag1 85.05(4) . . ?
Ag8 S3 Ag1 110.97(5) . . ?
C93 S3 Ag6 120.30(17) . . ?
Ag5 S3 Ag6 137.31(5) . . ?
Ag8 S3 Ag6 67.12(3) . . ?
Ag1 S3 Ag6 88.05(4) . . ?
C103 S4 Ag11 105.52(19) . . ?
C103 S4 Ag5 113.9(2) . . ?
Ag11 S4 Ag5 86.05(5) . . ?
C113 S5 Ag6 95.02(18) . . ?
C113 S5 Ag25 99.46(16) . . ?
Ag6 S5 Ag25 84.71(4) . . ?
C123 S6 Ag19 106.58(16) . . ?
C123 S6 Ag7 110.63(14) . . ?
Ag19 S6 Ag7 78.82(4) . . ?
C193 S7 Ag14 126.99(16) . . ?
C193 S7 Ag11 104.31(16) . . ?
Ag14 S7 Ag11 79.50(3) . . ?
C193 S7 Ag2 115.10(16) . . ?
Ag14 S7 Ag2 115.09(5) . . ?
Ag11 S7 Ag2 103.41(4) . . ?
C143 S8 Ag12 105.51(14) . . ?
C143 S8 Ag15 122.26(14) . . ?
Ag12 S8 Ag15 80.38(3) . . ?
C143 S8 Ag2 124.83(14) . . ?
Ag12 S8 Ag2 85.47(4) . . ?
Ag15 S8 Ag2 112.83(4) . . ?
C143 S8 Ag13 116.23(14) . . ?
Ag12 S8 Ag13 136.48(5) . . ?
Ag15 S8 Ag13 67.68(3) . . ?
Ag2 S8 Ag13 80.86(3) . . ?
C153 S9 Ag16 121.47(17) . . ?
C153 S9 Ag13 107.97(17) . . ?
Ag16 S9 Ag13 76.47(4) . . ?
C153 S9 Ag2 127.07(17) . . ?
Ag16 S9 Ag2 111.44(5) . . ?
Ag13 S9 Ag2 84.65(4) . . ?
C153 S9 Ag11 109.16(17) . . ?
Ag16 S9 Ag11 67.82(3) . . ?
Ag13 S9 Ag11 138.00(5) . . ?
Ag2 S9 Ag11 88.36(4) . . ?
C163 S10 Ag13 107.02(18) . . ?
C163 S10 Ag23 94.48(17) . . ?
Ag13 S10 Ag23 86.46(5) . . ?
C173 S11 Ag18 107.02(16) . . ?
C173 S11 Ag12 109.19(14) . . ?
Ag18 S11 Ag12 79.48(4) . . ?
C183 S12 Ag17 110.35(15) . . ?
C183 S12 Ag22 118.90(16) . . ?
Ag17 S12 Ag22 73.54(3) . . ?
C183 S12 Ag3 121.55(15) . . ?
Ag17 S12 Ag3 99.82(4) . . ?
Ag22 S12 Ag3 117.15(5) . . ?
C203 S13 Ag18 112.61(15) . . ?
C203 S13 Ag20 121.41(14) . . ?
Ag18 S13 Ag20 73.71(4) . . ?
C203 S13 Ag3 118.29(14) . . ?
Ag18 S13 Ag3 100.50(5) . . ?
Ag20 S13 Ag3 117.10(5) . . ?
C233 S14 Ag19 110.69(15) . . ?
C233 S14 Ag21 122.06(15) . . ?
Ag19 S14 Ag21 73.79(3) . . ?
C233 S14 Ag3 118.67(15) . . ?
Ag19 S14 Ag3 100.59(4) . . ?
Ag21 S14 Ag3 116.67(4) . . ?
C213 S15 Ag24 107.84(14) . . ?
C213 S15 Ag17 103.05(16) . . ?
Ag24 S15 Ag17 80.07(3) . . ?
C223 S16 Ag26 116.32(17) . . ?
C223 S16 Ag25 107.05(16) . . ?
Ag26 S16 Ag25 75.09(4) . . ?
C223 S16 Ag4 131.21(17) . . ?
Ag26 S16 Ag4 112.47(5) . . ?
Ag25 S16 Ag4 84.59(4) . . ?
C223 S16 Ag23 107.60(16) . . ?
Ag26 S16 Ag23 67.47(3) . . ?
Ag25 S16 Ag23 137.22(5) . . ?
Ag4 S16 Ag23 91.01(4) . . ?
C133 S17 Ag23 107.40(18) . . ?
C133 S17 Ag4 118.39(16) . . ?
Ag23 S17 Ag4 114.84(6) . . ?
C133 S17 Ag27 111.26(16) . . ?
Ag23 S17 Ag27 79.74(4) . . ?
Ag4 S17 Ag27 118.53(5) . . ?
C243 S18 Ag24 108.70(16) . . ?
C243 S18 Ag28 121.35(16) . . ?
Ag24 S18 Ag28 80.74(4) . . ?
C243 S18 Ag4 126.43(16) . . ?
Ag24 S18 Ag4 87.89(4) . . ?
Ag28 S18 Ag4 111.28(5) . . ?
C243 S18 Ag25 114.27(16) . . ?
Ag24 S18 Ag25 135.32(5) . . ?
Ag28 S18 Ag25 67.15(3) . . ?
Ag4 S18 Ag25 76.55(3) . . ?
C6 C1 C2 120.5(6) . . ?
C6 C1 P1 114.7(4) . . ?
C2 C1 P1 124.8(5) . . ?
C1 C2 C3 118.8(6) . . ?
C1 C2 H2 120.6 . . ?
C3 C2 H2 120.6 . . ?
C4 C3 C2 119.9(6) . . ?
C4 C3 H3 120.1 . . ?
C2 C3 H3 120.1 . . ?
C3 C4 C5 121.3(6) . . ?
C3 C4 H4 119.4 . . ?
C5 C4 H4 119.4 . . ?
C4 C5 C6 118.7(6) . . ?
C4 C5 H5 120.6 . . ?
C6 C5 H5 120.6 . . ?
C1 C6 C5 120.8(6) . . ?
C1 C6 H6 119.6 . . ?
C5 C6 H6 119.6 . . ?
C8 C7 C12 119.8(5) . . ?
C8 C7 P1 126.5(4) . . ?
C12 C7 P1 113.7(4) . . ?
C7 C8 C9 120.5(5) . . ?
C7 C8 H8 119.7 . . ?
C9 C8 H8 119.7 . . ?
C8 C9 C10 118.6(5) . . ?
C8 C9 H9 120.7 . . ?
C10 C9 H9 120.7 . . ?
C11 C10 C9 120.8(5) . . ?
C11 C10 H10 119.6 . . ?
C9 C10 H10 119.6 . . ?
C10 C11 C12 120.8(5) . . ?
C10 C11 H11 119.6 . . ?
C12 C11 H11 119.6 . . ?
C11 C12 C7 119.4(5) . . ?
C11 C12 H12 120.3 . . ?
C7 C12 H12 120.3 . . ?
C18 C13 C14 120.5(5) . . ?
C18 C13 P1 123.1(4) . . ?
C14 C13 P1 116.4(4) . . ?
C15 C14 C13 119.7(5) . . ?
C15 C14 H14 120.2 . . ?
C13 C14 H14 120.2 . . ?
C14 C15 C16 120.1(5) . . ?
C14 C15 H15 120.0 . . ?
C16 C15 H15 120.0 . . ?
C15 C16 C17 120.7(5) . . ?
C15 C16 H16 119.7 . . ?
C17 C16 H16 119.7 . . ?
C16 C17 C18 120.1(5) . . ?
C16 C17 H17 119.9 . . ?
C18 C17 H17 119.9 . . ?
C13 C18 C17 118.9(5) . . ?
C13 C18 H18 120.6 . . ?
C17 C18 H18 120.6 . . ?
C24 C19 C20 119.7(5) . . ?
C24 C19 P2 122.2(4) . . ?
C20 C19 P2 117.8(4) . . ?
C21 C20 C19 120.0(5) . . ?
C21 C20 H20 120.0 . . ?
C19 C20 H20 120.0 . . ?
C20 C21 C22 119.8(5) . . ?
C20 C21 H21 120.1 . . ?
C22 C21 H21 120.1 . . ?
C23 C22 C21 120.1(5) . . ?
C23 C22 H22 119.9 . . ?
C21 C22 H22 119.9 . . ?
C22 C23 C24 120.4(5) . . ?
C22 C23 H23 119.8 . . ?
C24 C23 H23 119.8 . . ?
C19 C24 C23 119.9(5) . . ?
C19 C24 H24 120.0 . . ?
C23 C24 H24 120.0 . . ?
C30 C25 C26 120.2(6) . . ?
C30 C25 P2 128.1(5) . . ?
C26 C25 P2 111.7(4) . . ?
C27 C26 C25 121.0(6) . . ?
C27 C26 H26 119.5 . . ?
C25 C26 H26 119.5 . . ?
C26 C27 C28 119.0(6) . . ?
C26 C27 H27 120.5 . . ?
C28 C27 H27 120.5 . . ?
C29 C28 C27 119.5(6) . . ?
C29 C28 H28 120.2 . . ?
C27 C28 H28 120.2 . . ?
C28 C29 C30 121.1(6) . . ?
C28 C29 H29 119.4 . . ?
C30 C29 H29 119.4 . . ?
C25 C30 C29 119.1(6) . . ?
C25 C30 H30 120.4 . . ?
C29 C30 H30 120.4 . . ?
C32 C31 C36 121.5(5) . . ?
C32 C31 P2 125.7(4) . . ?
C36 C31 P2 112.8(4) . . ?
C31 C32 C33 118.2(6) . . ?
C31 C32 H32 120.9 . . ?
C33 C32 H32 120.9 . . ?
C32 C33 C34 120.8(5) . . ?
C32 C33 H33 119.6 . . ?
C34 C33 H33 119.6 . . ?
C35 C34 C33 119.6(5) . . ?
C35 C34 H34 120.2 . . ?
C33 C34 H34 120.2 . . ?
C34 C35 C36 119.9(6) . . ?
C34 C35 H35 120.1 . . ?
C36 C35 H35 120.1 . . ?
C31 C36 C35 119.9(5) . . ?
C31 C36 H36 120.0 . . ?
C35 C36 H36 120.0 . . ?
C42 C37 C38 119.6(5) . . ?
C42 C37 P3 124.4(4) . . ?
C38 C37 P3 115.3(4) . . ?
C37 C38 C39 120.6(5) . . ?
C37 C38 H38 119.7 . . ?
C39 C38 H38 119.7 . . ?
C38 C39 C40 118.8(6) . . ?
C38 C39 H39 120.6 . . ?
C40 C39 H39 120.6 . . ?
C41 C40 C39 120.2(6) . . ?
C41 C40 H40 119.9 . . ?
C39 C40 H40 119.9 . . ?
C40 C41 C42 121.3(5) . . ?
C40 C41 H41 119.3 . . ?
C42 C41 H41 119.3 . . ?
C37 C42 C41 119.5(6) . . ?
C37 C42 H42 120.3 . . ?
C41 C42 H42 120.3 . . ?
C48 C43 C44 120.1(5) . . ?
C48 C43 P3 117.0(4) . . ?
C44 C43 P3 122.6(5) . . ?
C43 C44 C45 118.6(6) . . ?
C43 C44 H44 120.7 . . ?
C45 C44 H44 120.7 . . ?
C46 C45 C44 120.0(5) . . ?
C46 C45 H45 120.0 . . ?
C44 C45 H45 120.0 . . ?
C45 C46 C47 121.1(6) . . ?
C45 C46 H46 119.4 . . ?
C47 C46 H46 119.4 . . ?
C48 C47 C46 117.9(6) . . ?
C48 C47 H47 121.1 . . ?
C46 C47 H47 121.1 . . ?
C47 C48 C43 122.1(5) . . ?
C47 C48 H48 119.0 . . ?
C43 C48 H48 119.0 . . ?
C54 C49 C50 120.1(4) . . ?
C54 C49 P3 114.2(3) . . ?
C50 C49 P3 125.7(4) . . ?
C49 C50 C51 120.1(5) . . ?
C49 C50 H50 120.0 . . ?
C51 C50 H50 120.0 . . ?
C52 C51 C50 118.7(5) . . ?
C52 C51 H51 120.7 . . ?
C50 C51 H51 120.7 . . ?
C51 C52 C53 122.2(5) . . ?
C51 C52 H52 118.9 . . ?
C53 C52 H52 118.9 . . ?
C52 C53 C54 119.8(5) . . ?
C52 C53 H53 120.1 . . ?
C54 C53 H53 120.1 . . ?
C49 C54 C53 119.2(5) . . ?
C49 C54 H54 120.4 . . ?
C53 C54 H54 120.4 . . ?
C60 C55 C56 120.4(5) . . ?
C60 C55 P4 125.8(4) . . ?
C56 C55 P4 113.6(4) . . ?
C57 C56 C55 120.0(5) . . ?
C57 C56 H56 120.0 . . ?
C55 C56 H56 120.0 . . ?
C58 C57 C56 122.1(6) . . ?
C58 C57 H57 119.0 . . ?
C56 C57 H57 119.0 . . ?
C57 C58 C59 120.7(5) . . ?
C57 C58 H58 119.6 . . ?
C59 C58 H58 119.6 . . ?
C60 C59 C58 117.2(5) . . ?
C60 C59 H59 121.4 . . ?
C58 C59 H59 121.4 . . ?
C55 C60 C59 119.4(6) . . ?
C55 C60 H60 120.3 . . ?
C59 C60 H60 120.3 . . ?
C62 C61 C66 119.5(5) . . ?
C62 C61 P4 120.3(4) . . ?
C66 C61 P4 120.2(4) . . ?
C61 C62 C63 120.8(6) . . ?
C61 C62 H62 119.6 . . ?
C63 C62 H62 119.6 . . ?
C62 C63 C64 119.7(5) . . ?
C62 C63 H63 120.2 . . ?
C64 C63 H63 120.2 . . ?
C65 C64 C63 118.7(5) . . ?
C65 C64 H64 120.6 . . ?
C63 C64 H64 120.6 . . ?
C64 C65 C66 122.0(6) . . ?
C64 C65 H65 119.0 . . ?
C66 C65 H65 119.0 . . ?
C61 C66 C65 119.3(5) . . ?
C61 C66 H66 120.4 . . ?
C65 C66 H66 120.4 . . ?
C72 C67 C68 120.3(5) . . ?
C72 C67 P4 114.3(4) . . ?
C68 C67 P4 125.4(4) . . ?
C69 C68 C67 118.8(5) . . ?
C69 C68 H68 120.6 . . ?
C67 C68 H68 120.6 . . ?
C70 C69 C68 121.4(6) . . ?
C70 C69 H69 119.3 . . ?
C68 C69 H69 119.3 . . ?
C69 C70 C71 119.6(5) . . ?
C69 C70 H70 120.2 . . ?
C71 C70 H70 120.2 . . ?
C72 C71 C70 118.6(5) . . ?
C72 C71 H71 120.7 . . ?
C70 C71 H71 120.7 . . ?
C71 C72 C67 121.2(5) . . ?
C71 C72 H72 119.4 . . ?
C67 C72 H72 119.4 . . ?
C74 C73 C78 103.7(4) . . ?
C74 C73 C79 104.9(4) . . ?
C78 C73 C79 115.4(4) . . ?
C74 C73 S1 109.1(3) . . ?
C78 C73 S1 107.2(4) . . ?
C79 C73 S1 115.7(3) . . ?
C73 C74 C75 116.8(4) . . ?
C73 C74 H74A 108.1 . . ?
C75 C74 H74A 108.1 . . ?
C73 C74 H74B 108.1 . . ?
C75 C74 H74B 108.1 . . ?
H74A C74 H74B 107.3 . . ?
C80 C75 C76 92.9(4) . . ?
C80 C75 C74 102.5(4) . . ?
C76 C75 C74 105.2(4) . . ?
C80 C75 H75 117.5 . . ?
C76 C75 H75 117.5 . . ?
C74 C75 H75 117.5 . . ?
C75 C76 C77 124.5(4) . . ?
C75 C76 H76A 106.2 . . ?
C77 C76 H76A 106.2 . . ?
C75 C76 H76B 106.2 . . ?
C77 C76 H76B 106.2 . . ?
H76A C76 H76B 106.4 . . ?
C82 C77 C78 104.8(4) . . ?
C82 C77 C76 105.6(5) . . ?
C78 C77 C76 104.8(4) . . ?
C82 C77 H77 113.6 . . ?
C78 C77 H77 113.6 . . ?
C76 C77 H77 113.6 . . ?
C73 C78 C77 114.0(5) . . ?
C73 C78 H78A 108.7 . . ?
C77 C78 H78A 108.7 . . ?
C73 C78 H78B 108.7 . . ?
C77 C78 H78B 108.7 . . ?
H78A C78 H78B 107.6 . . ?
C81 C79 C73 111.6(4) . . ?
C81 C79 H79A 109.3 . . ?
C73 C79 H79A 109.3 . . ?
C81 C79 H79B 109.3 . . ?
C73 C79 H79B 109.3 . . ?
H79A C79 H79B 108.0 . . ?
C75 C80 C81 123.3(5) . . ?
C75 C80 H80A 106.5 . . ?
C81 C80 H80A 106.5 . . ?
C75 C80 H80B 106.5 . . ?
C81 C80 H80B 106.5 . . ?
H80A C80 H80B 106.5 . . ?
C79 C81 C80 97.0(4) . . ?
C79 C81 C82 108.0(4) . . ?
C80 C81 C82 115.6(5) . . ?
C79 C81 H81 111.8 . . ?
C80 C81 H81 111.8 . . ?
C82 C81 H81 111.8 . . ?
C77 C82 C81 110.3(4) . . ?
C77 C82 H82A 109.6 . . ?
C81 C82 H82A 109.6 . . ?
C77 C82 H82B 109.6 . . ?
C81 C82 H82B 109.6 . . ?
H82A C82 H82B 108.1 . . ?
C88 C83 C84 103.7(4) . . ?
C88 C83 C89 104.1(4) . . ?
C84 C83 C89 114.6(4) . . ?
C88 C83 S2 103.9(3) . . ?
C84 C83 S2 116.7(4) . . ?
C89 C83 S2 112.0(3) . . ?
C83 C84 C85 115.5(4) . . ?
C83 C84 H84A 108.4 . . ?
C85 C84 H84A 108.4 . . ?
C83 C84 H84B 108.4 . . ?
C85 C84 H84B 108.4 . . ?
H84A C84 H84B 107.5 . . ?
C90 C85 C84 105.1(5) . . ?
C90 C85 C86 106.1(4) . . ?
C84 C85 C86 102.5(4) . . ?
C90 C85 H85 114.0 . . ?
C84 C85 H85 114.0 . . ?
C86 C85 H85 114.0 . . ?
C87 C86 C85 126.4(5) . . ?
C87 C86 H86A 105.7 . . ?
C85 C86 H86A 105.7 . . ?
C87 C86 H86B 105.7 . . ?
C85 C86 H86B 105.7 . . ?
H86A C86 H86B 106.2 . . ?
C92 C87 C86 91.0(4) . . ?
C92 C87 C88 101.4(4) . . ?
C86 C87 C88 105.7(4) . . ?
C92 C87 H87 118.2 . . ?
C86 C87 H87 118.2 . . ?
C88 C87 H87 118.2 . . ?
C83 C88 C87 117.0(4) . . ?
C83 C88 H88A 108.1 . . ?
C87 C88 H88A 108.1 . . ?
C83 C88 H88B 108.1 . . ?
C87 C88 H88B 108.1 . . ?
H88A C88 H88B 107.3 . . ?
C91 C89 C83 112.1(4) . . ?
C91 C89 H89A 109.2 . . ?
C83 C89 H89A 109.2 . . ?
C91 C89 H89B 109.2 . . ?
C83 C89 H89B 109.2 . . ?
H89A C89 H89B 107.9 . . ?
C85 C90 C91 109.8(4) . . ?
C85 C90 H90A 109.7 . . ?
C91 C90 H90A 109.7 . . ?
C85 C90 H90B 109.7 . . ?
C91 C90 H90B 109.7 . . ?
H90A C90 H90B 108.2 . . ?
C89 C91 C90 109.5(5) . . ?
C89 C91 C92 96.4(4) . . ?
C90 C91 C92 114.7(4) . . ?
C89 C91 H91 111.8 . . ?
C90 C91 H91 111.8 . . ?
C92 C91 H91 111.8 . . ?
C87 C92 C91 124.0(5) . . ?
C87 C92 H92A 106.3 . . ?
C91 C92 H92A 106.3 . . ?
C87 C92 H92B 106.3 . . ?
C91 C92 H92B 106.3 . . ?
H92A C92 H92B 106.4 . . ?
C98 C93 C94 95.9(4) . . ?
C98 C93 C99 108.9(4) . . ?
C94 C93 C99 117.8(5) . . ?
C98 C93 S3 111.8(4) . . ?
C94 C93 S3 113.1(4) . . ?
C99 C93 S3 108.7(3) . . ?
C93 C94 C95 116.1(5) . . ?
C93 C94 H94A 108.3 . . ?
C95 C94 H94A 108.3 . . ?
C93 C94 H94B 108.3 . . ?
C95 C94 H94B 108.3 . . ?
H94A C94 H94B 107.4 . . ?
C100 C95 C94 104.6(4) . . ?
C100 C95 C96 106.1(5) . . ?
C94 C95 C96 101.6(5) . . ?
C100 C95 H95 114.4 . . ?
C94 C95 H95 114.4 . . ?
C96 C95 H95 114.4 . . ?
C95 C96 C97 125.7(4) . . ?
C95 C96 H96A 105.9 . . ?
C97 C96 H96A 105.9 . . ?
C95 C96 H96B 105.9 . . ?
C97 C96 H96B 105.9 . . ?
H96A C96 H96B 106.2 . . ?
C102 C97 C96 90.6(4) . . ?
C102 C97 C98 104.4(4) . . ?
C96 C97 C98 97.4(4) . . ?
C102 C97 H97 119.6 . . ?
C96 C97 H97 119.6 . . ?
C98 C97 H97 119.6 . . ?
C93 C98 C97 118.6(4) . . ?
C93 C98 H98A 112.9 . . ?
C97 C98 H98A 111.5 . . ?
C93 C98 H98B 102.9 . . ?
C97 C98 H98B 101.9 . . ?
H98A C98 H98B 107.3 . . ?
C93 C99 C101 110.7(4) . . ?
C93 C99 H99A 109.5 . . ?
C101 C99 H99A 109.5 . . ?
C93 C99 H99B 109.5 . . ?
C101 C99 H99B 109.5 . . ?
H99A C99 H99B 108.1 . . ?
C101 C100 C95 109.1(4) . . ?
C101 C100 H10A 109.9 . . ?
C95 C100 H10A 109.9 . . ?
C101 C100 H10B 109.9 . . ?
C95 C100 H10B 109.9 . . ?
H10A C100 H10B 108.3 . . ?
C100 C101 C99 112.0(5) . . ?
C100 C101 C102 116.4(5) . . ?
C99 C101 C102 93.9(4) . . ?
C100 C101 H101 111.2 . . ?
C99 C101 H101 111.2 . . ?
C102 C101 H101 111.2 . . ?
C97 C102 C101 125.6(5) . . ?
C97 C102 H10C 105.9 . . ?
C101 C102 H10C 105.9 . . ?
C97 C102 H10D 105.9 . . ?
C101 C102 H10D 105.9 . . ?
H10C C102 H10D 106.2 . . ?
C108 C103 C104 119.1(5) . . ?
C108 C103 C109 101.9(5) . . ?
C104 C103 C109 103.9(4) . . ?
C108 C103 S4 121.5(4) . . ?
C104 C103 S4 102.3(3) . . ?
C109 C103 S4 106.2(4) . . ?
C105 C104 C103 109.5(4) . . ?
C105 C104 H10E 108.7 . . ?
C103 C104 H10E 109.3 . . ?
C105 C104 H10F 110.1 . . ?
C103 C104 H10F 111.3 . . ?
H10E C104 H10F 107.9 . . ?
C104 C105 C106 112.4(5) . . ?
C104 C105 C110 98.2(4) . . ?
C106 C105 C110 113.0(5) . . ?
C104 C105 H105 110.9 . . ?
C106 C105 H105 110.9 . . ?
C110 C105 H105 110.9 . . ?
C105 C106 C107 110.3(5) . . ?
C105 C106 H10G 109.6 . . ?
C107 C106 H10G 109.6 . . ?
C105 C106 H10H 109.6 . . ?
C107 C106 H10H 109.6 . . ?
H10G C106 H10H 108.1 . . ?
C106 C107 C112 105.1(4) . . ?
C106 C107 C108 103.3(5) . . ?
C112 C107 C108 101.8(5) . . ?
C106 C107 H107 115.0 . . ?
C112 C107 H107 115.0 . . ?
C108 C107 H107 115.0 . . ?
C103 C108 C107 115.0(5) . . ?
C103 C108 H10I 108.5 . . ?
C107 C108 H10I 108.5 . . ?
C103 C108 H10J 108.5 . . ?
C107 C108 H10J 108.5 . . ?
H10I C108 H10J 107.5 . . ?
C111 C109 C103 114.3(5) . . ?
C111 C109 H10K 108.7 . . ?
C103 C109 H10K 108.7 . . ?
C111 C109 H10L 108.7 . . ?
C103 C109 H10L 108.7 . . ?
H10K C109 H10L 107.6 . . ?
C111 C110 C105 116.8(5) . . ?
C111 C110 H11A 112.8 . . ?
C105 C110 H11A 109.8 . . ?
C111 C110 H11B 106.3 . . ?
C105 C110 H11B 103.7 . . ?
H11A C110 H11B 106.5 . . ?
C110 C111 C109 110.5(5) . . ?
C110 C111 C112 92.4(5) . . ?
C109 C111 C112 105.4(5) . . ?
C110 C111 H111 115.3 . . ?
C109 C111 H111 115.3 . . ?
C112 C111 H111 115.3 . . ?
C111 C112 C107 127.4(5) . . ?
C111 C112 H11C 105.4 . . ?
C107 C112 H11C 105.4 . . ?
C111 C112 H11D 105.4 . . ?
C107 C112 H11D 105.4 . . ?
H11C C112 H11D 106.0 . . ?
C114 C113 C118 117.9(5) . . ?
C114 C113 C119 104.1(4) . . ?
C118 C113 C119 102.7(4) . . ?
C114 C113 S5 115.6(4) . . ?
C118 C113 S5 109.8(4) . . ?
C119 C113 S5 104.9(4) . . ?
C113 C114 C115 114.5(5) . . ?
C113 C114 H11E 108.6 . . ?
C115 C114 H11E 108.6 . . ?
C113 C114 H11F 108.6 . . ?
C115 C114 H11F 108.6 . . ?
H11E C114 H11F 107.6 . . ?
C116 C115 C114 103.2(4) . . ?
C116 C115 C120 105.7(5) . . ?
C114 C115 C120 101.9(5) . . ?
C116 C115 H115 114.9 . . ?
C114 C115 H115 114.9 . . ?
C120 C115 H115 114.9 . . ?
C117 C116 C115 112.6(5) . . ?
C117 C116 H11G 109.1 . . ?
C115 C116 H11G 109.1 . . ?
C117 C116 H11H 109.1 . . ?
C115 C116 H11H 109.1 . . ?
H11G C116 H11H 107.8 . . ?
C116 C117 C118 110.2(5) . . ?
C116 C117 C122 115.1(5) . . ?
C118 C117 C122 94.4(5) . . ?
C116 C117 H117 112.0 . . ?
C118 C117 H117 112.0 . . ?
C122 C117 H117 112.0 . . ?
C117 C118 C113 111.3(5) . . ?
C117 C118 H11I 109.4 . . ?
C113 C118 H11I 109.4 . . ?
C117 C118 H11J 109.4 . . ?
C113 C118 H11J 109.4 . . ?
H11I C118 H11J 108.0 . . ?
C113 C119 C121 114.9(5) . . ?
C113 C119 H11K 108.6 . . ?
C121 C119 H11K 108.6 . . ?
C113 C119 H11L 108.6 . . ?
C121 C119 H11L 108.6 . . ?
H11K C119 H11L 107.5 . . ?
C121 C120 C115 126.5(5) . . ?
C121 C120 H12A 105.7 . . ?
C115 C120 H12A 105.7 . . ?
C121 C120 H12B 105.7 . . ?
C115 C120 H12B 105.7 . . ?
H12A C120 H12B 106.1 . . ?
C120 C121 C122 91.8(4) . . ?
C120 C121 C119 107.8(5) . . ?
C122 C121 C119 100.4(5) . . ?
C120 C121 H121 117.6 . . ?
C122 C121 H121 117.6 . . ?
C119 C121 H121 117.6 . . ?
C121 C122 C117 123.3(5) . . ?
C121 C122 H12C 106.5 . . ?
C117 C122 H12C 106.5 . . ?
C121 C122 H12D 106.5 . . ?
C117 C122 H12D 106.5 . . ?
H12C C122 H12D 106.5 . . ?
C128 C123 C124 102.3(5) . . ?
C128 C123 C129 114.3(4) . . ?
C124 C123 C129 105.4(4) . . ?
C128 C123 S6 113.1(3) . . ?
C124 C123 S6 114.0(3) . . ?
C129 C123 S6 107.5(4) . . ?
C123 C124 C125 116.0(4) . . ?
C123 C124 H12E 108.3 . . ?
C125 C124 H12E 108.3 . . ?
C123 C124 H12F 108.3 . . ?
C125 C124 H12F 108.3 . . ?
H12E C124 H12F 107.4 . . ?
C130 C125 C126 92.4(4) . . ?
C130 C125 C124 103.2(5) . . ?
C126 C125 C124 105.8(4) . . ?
C130 C125 H125 117.3 . . ?
C126 C125 H125 117.3 . . ?
C124 C125 H125 117.3 . . ?
C125 C126 C127 122.9(5) . . ?
C125 C126 H12G 106.6 . . ?
C127 C126 H12G 106.6 . . ?
C125 C126 H12H 106.6 . . ?
C127 C126 H12H 106.6 . . ?
H12G C126 H12H 106.6 . . ?
C132 C127 C128 105.1(4) . . ?
C132 C127 C126 107.5(4) . . ?
C128 C127 C126 104.9(4) . . ?
C132 C127 H127 112.9 . . ?
C128 C127 H127 112.9 . . ?
C126 C127 H127 112.9 . . ?
C123 C128 C127 114.5(4) . . ?
C123 C128 H12I 108.6 . . ?
C127 C128 H12I 108.6 . . ?
C123 C128 H12J 108.6 . . ?
C127 C128 H12J 108.6 . . ?
H12I C128 H12J 107.6 . . ?
C131 C129 C123 111.4(4) . . ?
C131 C129 H12K 109.3 . . ?
C123 C129 H12K 109.3 . . ?
C131 C129 H12L 109.3 . . ?
C123 C129 H12L 109.3 . . ?
H12K C129 H12L 108.0 . . ?
C125 C130 C131 123.4(5) . . ?
C125 C130 H13A 106.5 . . ?
C131 C130 H13A 106.5 . . ?
C125 C130 H13B 106.5 . . ?
C131 C130 H13B 106.5 . . ?
H13A C130 H13B 106.5 . . ?
C129 C131 C132 108.9(4) . . ?
C129 C131 C130 97.7(4) . . ?
C132 C131 C130 115.7(5) . . ?
C129 C131 H131 111.3 . . ?
C132 C131 H131 111.3 . . ?
C130 C131 H131 111.3 . . ?
C127 C132 C131 109.2(4) . . ?
C127 C132 H13C 109.8 . . ?
C131 C132 H13C 109.8 . . ?
C127 C132 H13D 109.8 . . ?
C131 C132 H13D 109.8 . . ?
H13C C132 H13D 108.3 . . ?
C138 C133 C139 103.6(5) . . ?
C138 C133 C134 106.1(5) . . ?
C139 C133 C134 117.0(5) . . ?
C138 C133 S17 109.5(4) . . ?
C139 C133 S17 110.3(4) . . ?
C134 C133 S17 110.0(4) . . ?
C133 C134 C135 112.9(4) . . ?
C133 C134 H13E 109.0 . . ?
C135 C134 H13E 109.0 . . ?
C133 C134 H13F 109.0 . . ?
C135 C134 H13F 109.0 . . ?
H13E C134 H13F 107.8 . . ?
C140 C135 C134 96.5(5) . . ?
C140 C135 C136 109.4(5) . . ?
C134 C135 C136 104.6(5) . . ?
C140 C135 H135 114.8 . . ?
C134 C135 H135 114.8 . . ?
C136 C135 H135 114.8 . . ?
C137 C136 C135 124.8(5) . . ?
C137 C136 H13G 106.1 . . ?
C135 C136 H13G 106.1 . . ?
C137 C136 H13H 106.1 . . ?
C135 C136 H13H 106.1 . . ?
H13G C136 H13H 106.3 . . ?
C142 C137 C136 94.2(4) . . ?
C142 C137 C138 102.7(5) . . ?
C136 C137 C138 104.9(5) . . ?
C142 C137 H137 117.2 . . ?
C136 C137 H137 117.2 . . ?
C138 C137 H137 117.2 . . ?
C133 C138 C137 115.3(5) . . ?
C133 C138 H13I 108.5 . . ?
C137 C138 H13I 108.5 . . ?
C133 C138 H13J 108.5 . . ?
C137 C138 H13J 108.5 . . ?
H13I C138 H13J 107.5 . . ?
C133 C139 C141 110.3(5) . . ?
C133 C139 H13K 109.6 . . ?
C141 C139 H13K 109.6 . . ?
C133 C139 H13L 109.6 . . ?
C141 C139 H13L 109.6 . . ?
H13K C139 H13L 108.1 . . ?
C135 C140 C141 113.9(5) . . ?
C135 C140 H14U 108.8 . . ?
C141 C140 H14U 108.8 . . ?
C135 C140 H14V 108.8 . . ?
C141 C140 H14V 108.8 . . ?
H14U C140 H14V 107.7 . . ?
C140 C141 C142 119.2(5) . . ?
C140 C141 C139 102.1(5) . . ?
C142 C141 C139 95.7(5) . . ?
C140 C141 H141 112.6 . . ?
C142 C141 H141 112.6 . . ?
C139 C141 H141 112.6 . . ?
C137 C142 C141 121.9(5) . . ?
C137 C142 H14A 106.8 . . ?
C141 C142 H14A 106.8 . . ?
C137 C142 H14B 106.8 . . ?
C141 C142 H14B 106.8 . . ?
H14A C142 H14B 106.7 . . ?
C148 C143 C144 102.9(4) . . ?
C148 C143 C149 105.4(4) . . ?
C144 C143 C149 115.1(4) . . ?
C148 C143 S8 116.6(3) . . ?
C144 C143 S8 106.8(3) . . ?
C149 C143 S8 110.2(3) . . ?
C143 C144 C145 111.8(4) . . ?
C143 C144 H14C 109.3 . . ?
C145 C144 H14C 109.3 . . ?
C143 C144 H14D 109.3 . . ?
C145 C144 H14D 109.3 . . ?
H14C C144 H14D 107.9 . . ?
C146 C145 C150 107.7(5) . . ?
C146 C145 C144 104.0(4) . . ?
C150 C145 C144 102.5(4) . . ?
C146 C145 H145 113.9 . . ?
C150 C145 H145 113.9 . . ?
C144 C145 H145 113.9 . . ?
C145 C146 C147 126.7(5) . . ?
C145 C146 H14E 105.6 . . ?
C147 C146 H14E 105.6 . . ?
C145 C146 H14F 105.6 . . ?
C147 C146 H14F 105.6 . . ?
H14E C146 H14F 106.1 . . ?
C146 C147 C152 92.8(4) . . ?
C146 C147 C148 105.9(4) . . ?
C152 C147 C148 100.7(4) . . ?
C146 C147 H147 117.8 . . ?
C152 C147 H147 117.8 . . ?
C148 C147 H147 117.8 . . ?
C143 C148 C147 117.1(4) . . ?
C143 C148 H14G 108.0 . . ?
C147 C148 H14G 108.0 . . ?
C143 C148 H14H 108.0 . . ?
C147 C148 H14H 108.0 . . ?
H14G C148 H14H 107.3 . . ?
C151 C149 C143 111.6(4) . . ?
C151 C149 H14I 109.3 . . ?
C143 C149 H14I 109.3 . . ?
C151 C149 H14J 109.3 . . ?
C143 C149 H14J 109.3 . . ?
H14I C149 H14J 108.0 . . ?
C151 C150 C145 112.7(4) . . ?
C151 C150 H15A 109.0 . . ?
C145 C150 H15A 109.0 . . ?
C151 C150 H15B 109.0 . . ?
C145 C150 H15B 109.0 . . ?
H15A C150 H15B 107.8 . . ?
C150 C151 C152 117.7(4) . . ?
C150 C151 C149 104.7(3) . . ?
C152 C151 C149 97.2(4) . . ?
C150 C151 H151 112.0 . . ?
C152 C151 H151 112.0 . . ?
C149 C151 H151 112.0 . . ?
C151 C152 C147 121.7(4) . . ?
C151 C152 H15C 106.9 . . ?
C147 C152 H15C 106.9 . . ?
C151 C152 H15D 106.9 . . ?
C147 C152 H15D 106.9 . . ?
H15C C152 H15D 106.7 . . ?
C161 C153 C154 117.7(5) . . ?
C161 C153 C160 101.3(4) . . ?
C154 C153 C160 103.1(5) . . ?
C161 C153 S9 112.5(4) . . ?
C154 C153 S9 113.4(4) . . ?
C160 C153 S9 106.9(4) . . ?
C153 C154 C155 113.1(4) . . ?
C153 C154 H15E 109.0 . . ?
C155 C154 H15E 109.0 . . ?
C153 C154 H15F 109.0 . . ?
C155 C154 H15F 109.0 . . ?
H15E C154 H15F 107.8 . . ?
C156 C155 C162 106.3(4) . . ?
C156 C155 C154 105.6(5) . . ?
C162 C155 C154 104.5(5) . . ?
C156 C155 H155 113.2 . . ?
C162 C155 H155 113.2 . . ?
C154 C155 H155 113.2 . . ?
C155 C156 C157 108.2(4) . . ?
C155 C156 H15G 110.1 . . ?
C157 C156 H15G 110.1 . . ?
C155 C156 H15H 110.1 . . ?
C157 C156 H15H 110.1 . . ?
H15G C156 H15H 108.4 . . ?
C158 C157 C156 116.9(5) . . ?
C158 C157 C161 96.2(4) . . ?
C156 C157 C161 107.5(5) . . ?
C158 C157 H157 111.7 . . ?
C156 C157 H157 111.7 . . ?
C161 C157 H157 111.7 . . ?
C159 C158 C157 124.2(5) . . ?
C159 C158 H15I 106.3 . . ?
C157 C158 H15I 106.3 . . ?
C159 C158 H15J 106.3 . . ?
C157 C158 H15J 106.3 . . ?
H15I C158 H15J 106.4 . . ?
C158 C159 C162 90.8(5) . . ?
C158 C159 C160 101.5(5) . . ?
C162 C159 C160 106.1(4) . . ?
C158 C159 H159 118.0 . . ?
C162 C159 H159 118.0 . . ?
C160 C159 H159 118.0 . . ?
C159 C160 C153 117.8(5) . . ?
C159 C160 H16A 107.8 . . ?
C153 C160 H16A 107.8 . . ?
C159 C160 H16B 107.8 . . ?
C153 C160 H16B 107.8 . . ?
H16A C160 H16B 107.2 . . ?
C153 C161 C157 112.5(5) . . ?
C153 C161 H16C 109.1 . . ?
C157 C161 H16C 109.1 . . ?
C153 C161 H16D 109.1 . . ?
C157 C161 H16D 109.1 . . ?
H16C C161 H16D 107.8 . . ?
C159 C162 C155 125.6(5) . . ?
C159 C162 H16E 105.9 . . ?
C155 C162 H16E 105.9 . . ?
C159 C162 H16F 105.9 . . ?
C155 C162 H16F 105.9 . . ?
H16E C162 H16F 106.2 . . ?
C169 C163 C164 107.8(5) . . ?
C169 C163 C168 116.7(5) . . ?
C164 C163 C168 105.0(5) . . ?
C169 C163 S10 114.7(4) . . ?
C164 C163 S10 113.9(4) . . ?
C168 C163 S10 98.5(4) . . ?
C165 C164 C163 116.4(5) . . ?
C165 C164 H16U 107.6 . . ?
C163 C164 H16U 111.7 . . ?
C165 C164 H16V 108.3 . . ?
C163 C164 H16V 100.7 . . ?
H16U C164 H16V 112.1 . . ?
C164 C165 C166 104.4(5) . . ?
C164 C165 C170 107.6(5) . . ?
C166 C165 C170 84.2(4) . . ?
C164 C165 H165 118.4 . . ?
C166 C165 H165 118.4 . . ?
C170 C165 H165 118.4 . . ?
C165 C166 C167 125.5(5) . . ?
C165 C166 H16H 135.2 . . ?
C167 C166 H16H 96.7 . . ?
C165 C166 H16G 84.2 . . ?
C167 C166 H16G 98.2 . . ?
H16H C166 H16G 106.0 . . ?
C168 C167 C172 106.3(5) . . ?
C168 C167 C166 101.2(5) . . ?
C172 C167 C166 106.0(5) . . ?
C168 C167 H167 114.1 . . ?
C172 C167 H167 114.1 . . ?
C166 C167 H167 114.1 . . ?
C167 C168 C163 111.0(5) . . ?
C167 C168 H16I 109.4 . . ?
C163 C168 H16I 109.4 . . ?
C167 C168 H16J 109.4 . . ?
C163 C168 H16J 109.4 . . ?
H16I C168 H16J 108.0 . . ?
C163 C169 C171 109.1(5) . . ?
C163 C169 H16M 109.9 . . ?
C171 C169 H16M 109.9 . . ?
C163 C169 H16N 109.9 . . ?
C171 C169 H16N 109.9 . . ?
H16M C169 H16N 108.3 . . ?
C171 C170 C165 126.3(5) . . ?
C171 C170 H17M 105.7 . . ?
C165 C170 H17M 105.7 . . ?
C171 C170 H17N 105.7 . . ?
C165 C170 H17N 105.7 . . ?
H17M C170 H17N 106.2 . . ?
C170 C171 C169 103.6(5) . . ?
C170 C171 C172 113.1(5) . . ?
C169 C171 C172 103.6(5) . . ?
C170 C171 H171 112.0 . . ?
C169 C171 H171 112.0 . . ?
C172 C171 H171 112.0 . . ?
C167 C172 C171 109.8(5) . . ?
C167 C172 H17A 110.2 . . ?
C171 C172 H17A 110.9 . . ?
C167 C172 H17B 109.1 . . ?
C171 C172 H17B 108.4 . . ?
H17A C172 H17B 108.3 . . ?
C179 C173 C178 104.5(4) . . ?
C179 C173 C174 118.3(4) . . ?
C178 C173 C174 102.6(4) . . ?
C179 C173 S11 104.6(4) . . ?
C178 C173 S11 115.6(3) . . ?
C174 C173 S11 111.4(3) . . ?
C175 C174 C173 109.5(4) . . ?
C175 C174 H17C 109.8 . . ?
C173 C174 H17C 109.8 . . ?
C175 C174 H17D 109.8 . . ?
C173 C174 H17D 109.8 . . ?
H17C C174 H17D 108.2 . . ?
C174 C175 C176 97.1(4) . . ?
C174 C175 C180 111.1(4) . . ?
C176 C175 C180 116.9(5) . . ?
C174 C175 H175 110.3 . . ?
C176 C175 H175 110.3 . . ?
C180 C175 H175 110.3 . . ?
C177 C176 C175 121.8(5) . . ?
C177 C176 H17E 106.9 . . ?
C175 C176 H17E 106.9 . . ?
C177 C176 H17F 106.9 . . ?
C175 C176 H17F 106.9 . . ?
H17E C176 H17F 106.7 . . ?
C176 C177 C182 95.6(4) . . ?
C176 C177 C178 103.5(4) . . ?
C182 C177 C178 104.6(4) . . ?
C176 C177 H177 116.8 . . ?
C182 C177 H177 116.8 . . ?
C178 C177 H177 116.8 . . ?
C173 C178 C177 116.0(4) . . ?
C173 C178 H17G 108.3 . . ?
C177 C178 H17G 108.3 . . ?
C173 C178 H17H 108.3 . . ?
C177 C178 H17H 108.3 . . ?
H17G C178 H17H 107.4 . . ?
C173 C179 C181 112.3(4) . . ?
C173 C179 H17I 109.1 . . ?
C181 C179 H17I 109.1 . . ?
C173 C179 H17J 109.1 . . ?
C181 C179 H17J 109.1 . . ?
H17I C179 H17J 107.9 . . ?
C181 C180 C175 108.0(5) . . ?
C181 C180 H18A 110.1 . . ?
C175 C180 H18A 110.1 . . ?
C181 C180 H18B 110.1 . . ?
C175 C180 H18B 110.1 . . ?
H18A C180 H18B 108.4 . . ?
C180 C181 C179 107.2(4) . . ?
C180 C181 C182 107.2(4) . . ?
C179 C181 C182 104.3(4) . . ?
C180 C181 H181 112.5 . . ?
C179 C181 H181 112.5 . . ?
C182 C181 H181 112.5 . . ?
C177 C182 C181 121.7(4) . . ?
C177 C182 H18C 106.9 . . ?
C181 C182 H18C 106.9 . . ?
C177 C182 H18D 106.9 . . ?
C181 C182 H18D 106.9 . . ?
H18C C182 H18D 106.7 . . ?
C184 C183 C189 104.7(4) . . ?
C184 C183 C188 105.3(4) . . ?
C189 C183 C188 113.4(4) . . ?
C184 C183 S12 107.1(3) . . ?
C189 C183 S12 109.3(3) . . ?
C188 C183 S12 116.1(3) . . ?
C183 C184 C185 116.2(4) . . ?
C183 C184 H18E 108.2 . . ?
C185 C184 H18E 108.2 . . ?
C183 C184 H18F 108.2 . . ?
C185 C184 H18F 108.2 . . ?
H18E C184 H18F 107.4 . . ?
C186 C185 C184 104.8(4) . . ?
C186 C185 C190 93.8(4) . . ?
C184 C185 C190 103.7(4) . . ?
C186 C185 H185 117.1 . . ?
C184 C185 H185 117.1 . . ?
C190 C185 H185 117.1 . . ?
C185 C186 C187 121.3(5) . . ?
C185 C186 H18G 107.0 . . ?
C187 C186 H18G 107.0 . . ?
C185 C186 H18H 107.0 . . ?
C187 C186 H18H 107.0 . . ?
H18G C186 H18H 106.7 . . ?
C188 C187 C192 109.3(4) . . ?
C188 C187 C186 95.0(4) . . ?
C192 C187 C186 114.8(4) . . ?
C188 C187 H187 112.2 . . ?
C192 C187 H187 112.2 . . ?
C186 C187 H187 112.2 . . ?
C187 C188 C183 113.8(4) . . ?
C187 C188 H18I 108.8 . . ?
C183 C188 H18I 108.8 . . ?
C187 C188 H18J 108.8 . . ?
C183 C188 H18J 108.8 . . ?
H18I C188 H18J 107.7 . . ?
C183 C189 C191 113.8(4) . . ?
C183 C189 H18K 108.8 . . ?
C191 C189 H18K 108.8 . . ?
C183 C189 H18L 108.8 . . ?
C191 C189 H18L 108.8 . . ?
H18K C189 H18L 107.7 . . ?
C191 C190 C185 125.2(5) . . ?
C191 C190 H19A 106.0 . . ?
C185 C190 H19A 106.0 . . ?
C191 C190 H19B 106.0 . . ?
C185 C190 H19B 106.0 . . ?
H19A C190 H19B 106.3 . . ?
C190 C191 C192 107.9(4) . . ?
C190 C191 C189 105.2(4) . . ?
C192 C191 C189 104.8(4) . . ?
C190 C191 H191 112.8 . . ?
C192 C191 H191 112.8 . . ?
C189 C191 H191 112.8 . . ?
C191 C192 C187 109.1(4) . . ?
C191 C192 H19C 109.9 . . ?
C187 C192 H19C 109.9 . . ?
C191 C192 H19D 109.9 . . ?
C187 C192 H19D 109.9 . . ?
H19C C192 H19D 108.3 . . ?
C194 C193 C198 110.1(4) . . ?
C194 C193 C199 104.0(4) . . ?
C198 C193 C199 111.7(4) . . ?
C194 C193 S7 107.4(3) . . ?
C198 C193 S7 115.0(4) . . ?
C199 C193 S7 108.0(3) . . ?
C195 C194 C193 114.9(4) . . ?
C195 C194 H19X 108.5 . . ?
C193 C194 H19X 108.5 . . ?
C195 C194 H19Y 108.5 . . ?
C193 C194 H19Y 108.5 . . ?
H19X C194 H19Y 107.5 . . ?
C196 C195 C194 103.6(4) . . ?
C196 C195 C200 97.5(4) . . ?
C194 C195 C200 103.6(4) . . ?
C196 C195 H195 116.5 . . ?
C194 C195 H195 116.5 . . ?
C200 C195 H195 116.5 . . ?
C195 C196 C197 124.4(5) . . ?
C195 C196 H19E 106.2 . . ?
C197 C196 H19E 106.2 . . ?
C195 C196 H19F 106.2 . . ?
C197 C196 H19F 106.2 . . ?
H19E C196 H19F 106.4 . . ?
C198 C197 C196 97.9(4) . . ?
C198 C197 C202 107.7(4) . . ?
C196 C197 C202 114.1(5) . . ?
C198 C197 H197 112.1 . . ?
C196 C197 H197 112.1 . . ?
C202 C197 H197 112.1 . . ?
C197 C198 C193 110.4(4) . . ?
C197 C198 H19G 109.6 . . ?
C193 C198 H19G 109.6 . . ?
C197 C198 H19H 109.6 . . ?
C193 C198 H19H 109.6 . . ?
H19G C198 H19H 108.1 . . ?
C193 C199 C201 113.5(4) . . ?
C193 C199 H19I 108.9 . . ?
C201 C199 H19I 108.9 . . ?
C193 C199 H19J 108.9 . . ?
C201 C199 H19J 108.9 . . ?
H19I C199 H19J 107.7 . . ?
C201 C200 C195 121.6(5) . . ?
C201 C200 H20A 106.9 . . ?
C195 C200 H20A 106.9 . . ?
C201 C200 H20B 106.9 . . ?
C195 C200 H20B 106.9 . . ?
H20A C200 H20B 106.7 . . ?
C200 C201 C202 112.5(5) . . ?
C200 C201 C199 100.5(4) . . ?
C202 C201 C199 106.0(4) . . ?
C200 C201 H201 112.4 . . ?
C202 C201 H201 112.4 . . ?
C199 C201 H201 112.4 . . ?
C201 C202 C197 111.0(4) . . ?
C201 C202 H20C 109.4 . . ?
C197 C202 H20C 109.4 . . ?
C201 C202 H20D 109.4 . . ?
C197 C202 H20D 109.4 . . ?
H20C C202 H20D 108.0 . . ?
C208 C203 C204 101.9(4) . . ?
C208 C203 C209 106.6(4) . . ?
C204 C203 C209 115.3(4) . . ?
C208 C203 S13 117.7(3) . . ?
C204 C203 S13 104.3(3) . . ?
C209 C203 S13 111.0(3) . . ?
C205 C204 C203 117.8(4) . . ?
C205 C204 H20X 107.9 . . ?
C203 C204 H20X 107.9 . . ?
C205 C204 H20Y 107.9 . . ?
C203 C204 H20Y 107.9 . . ?
H20X C204 H20Y 107.2 . . ?
C204 C205 C210 107.8(4) . . ?
C204 C205 C206 100.1(4) . . ?
C210 C205 C206 104.7(4) . . ?
C204 C205 H205 114.3 . . ?
C210 C205 H205 114.3 . . ?
C206 C205 H205 114.3 . . ?
C207 C206 C205 122.5(4) . . ?
C207 C206 H20E 106.7 . . ?
C205 C206 H20E 106.7 . . ?
C207 C206 H20F 106.7 . . ?
C205 C206 H20F 106.7 . . ?
H20E C206 H20F 106.6 . . ?
C208 C207 C212 106.5(4) . . ?
C208 C207 C206 106.1(4) . . ?
C212 C207 C206 94.0(4) . . ?
C208 C207 H207 115.9 . . ?
C212 C207 H207 115.9 . . ?
C206 C207 H207 115.9 . . ?
C203 C208 C207 117.4(4) . . ?
C203 C208 H20U 108.0 . . ?
C207 C208 H20U 108.0 . . ?
C203 C208 H20V 108.0 . . ?
C207 C208 H20V 108.0 . . ?
H20U C208 H20V 107.2 . . ?
C211 C209 C203 110.0(4) . . ?
C211 C209 H20G 109.7 . . ?
C203 C209 H20G 109.7 . . ?
C211 C209 H20H 109.7 . . ?
C203 C209 H20H 109.7 . . ?
H20G C209 H20H 108.2 . . ?
C205 C210 C211 109.1(4) . . ?
C205 C210 H21A 109.9 . . ?
C211 C210 H21A 109.9 . . ?
C205 C210 H21B 109.9 . . ?
C211 C210 H21B 109.9 . . ?
H21A C210 H21B 108.3 . . ?
C209 C211 C212 97.3(4) . . ?
C209 C211 C210 110.7(4) . . ?
C212 C211 C210 113.8(4) . . ?
C209 C211 H211 111.4 . . ?
C212 C211 H211 111.4 . . ?
C210 C211 H211 111.4 . . ?
C207 C212 C211 121.3(5) . . ?
C207 C212 H21C 107.0 . . ?
C211 C212 H21C 107.0 . . ?
C207 C212 H21D 107.0 . . ?
C211 C212 H21D 107.0 . . ?
H21C C212 H21D 106.8 . . ?
C218 C213 C219 101.1(4) . . ?
C218 C213 C214 116.5(4) . . ?
C219 C213 C214 103.0(4) . . ?
C218 C213 S15 110.2(4) . . ?
C219 C213 S15 116.4(3) . . ?
C214 C213 S15 109.6(3) . . ?
C215 C214 C213 112.5(4) . . ?
C215 C214 H21E 109.1 . . ?
C213 C214 H21E 109.1 . . ?
C215 C214 H21F 109.1 . . ?
C213 C214 H21F 109.1 . . ?
H21E C214 H21F 107.8 . . ?
C214 C215 C220 96.4(4) . . ?
C214 C215 C216 110.3(5) . . ?
C220 C215 C216 115.3(4) . . ?
C214 C215 H215 111.3 . . ?
C220 C215 H215 111.3 . . ?
C216 C215 H215 111.3 . . ?
C215 C216 C217 111.4(4) . . ?
C215 C216 H21G 109.3 . . ?
C217 C216 H21G 109.3 . . ?
C215 C216 H21H 109.3 . . ?
C217 C216 H21H 109.3 . . ?
H21G C216 H21H 108.0 . . ?
C216 C217 C218 106.5(5) . . ?
C216 C217 C222 104.0(4) . . ?
C218 C217 C222 102.0(4) . . ?
C216 C217 H217 114.4 . . ?
C218 C217 H217 114.4 . . ?
C222 C217 H217 114.4 . . ?
C213 C218 C217 115.4(5) . . ?
C213 C218 H21I 108.4 . . ?
C217 C218 H21I 108.4 . . ?
C213 C218 H21J 108.4 . . ?
C217 C218 H21J 108.4 . . ?
H21I C218 H21J 107.5 . . ?
C213 C219 C221 118.1(4) . . ?
C213 C219 H21K 107.8 . . ?
C221 C219 H21K 107.8 . . ?
C213 C219 H21L 107.8 . . ?
C221 C219 H21L 107.8 . . ?
H21K C219 H21L 107.1 . . ?
C221 C220 C215 122.4(4) . . ?
C221 C220 H22A 106.7 . . ?
C215 C220 H22A 106.7 . . ?
C221 C220 H22B 106.7 . . ?
C215 C220 H22B 106.7 . . ?
H22A C220 H22B 106.6 . . ?
C220 C221 C222 95.4(4) . . ?
C220 C221 C219 103.5(4) . . ?
C222 C221 C219 102.5(4) . . ?
C220 C221 H221 117.4 . . ?
C222 C221 H221 117.4 . . ?
C219 C221 H221 117.4 . . ?
C221 C222 C217 124.4(4) . . ?
C221 C222 H22C 106.2 . . ?
C217 C222 H22C 106.2 . . ?
C221 C222 H22D 106.2 . . ?
C217 C222 H22D 106.2 . . ?
H22C C222 H22D 106.4 . . ?
C228 C223 C224 101.6(4) . . ?
C228 C223 C229 102.7(4) . . ?
C224 C223 C229 114.9(4) . . ?
C228 C223 S16 118.3(4) . . ?
C224 C223 S16 102.1(3) . . ?
C229 C223 S16 116.7(4) . . ?
C225 C224 C223 114.0(4) . . ?
C225 C224 H2E 109.1 . . ?
C223 C224 H2E 121.4 . . ?
C225 C224 H2F 109.3 . . ?
C223 C224 H2F 93.7 . . ?
H2E C224 H2F 107.6 . . ?
C230 C225 C226 106.3(4) . . ?
C230 C225 C224 105.5(5) . . ?
C226 C225 C224 103.2(5) . . ?
C230 C225 H225 113.6 . . ?
C226 C225 H225 113.6 . . ?
C224 C225 H225 113.6 . . ?
C227 C226 C225 127.0(5) . . ?
C227 C226 H22G 105.6 . . ?
C225 C226 H22G 105.6 . . ?
C227 C226 H22H 105.6 . . ?
C225 C226 H22H 105.6 . . ?
H22G C226 H22H 106.1 . . ?
C232 C227 C226 93.9(5) . . ?
C232 C227 C228 101.2(5) . . ?
C226 C227 C228 102.4(4) . . ?
C232 C227 H227 118.4 . . ?
C226 C227 H227 118.4 . . ?
C228 C227 H227 118.4 . . ?
C223 C228 C227 121.4(5) . . ?
C223 C228 H22I 107.0 . . ?
C227 C228 H22I 107.0 . . ?
C223 C228 H22J 107.0 . . ?
C227 C228 H22J 107.0 . . ?
H22I C228 H22J 106.7 . . ?
C231 C229 C223 111.3(4) . . ?
C231 C229 H22K 109.4 . . ?
C223 C229 H22K 109.4 . . ?
C231 C229 H22L 109.4 . . ?
C223 C229 H22L 109.4 . . ?
H22K C229 H22L 108.0 . . ?
C225 C230 C231 112.6(5) . . ?
C225 C230 H23A 109.1 . . ?
C231 C230 H23A 109.1 . . ?
C225 C230 H23B 109.1 . . ?
C231 C230 H23B 109.1 . . ?
H23A C230 H23B 107.8 . . ?
C230 C231 C229 109.3(4) . . ?
C230 C231 C232 115.1(5) . . ?
C229 C231 C232 93.0(4) . . ?
C230 C231 H231 112.7 . . ?
C229 C231 H231 112.7 . . ?
C232 C231 H231 112.7 . . ?
C227 C232 C231 123.1(4) . . ?
C227 C232 H23C 106.5 . . ?
C231 C232 H23C 106.5 . . ?
C227 C232 H23D 106.5 . . ?
C231 C232 H23D 106.5 . . ?
H23C C232 H23D 106.5 . . ?
C234 C233 C239 108.7(4) . . ?
C234 C233 C238 103.5(4) . . ?
C239 C233 C238 114.5(4) . . ?
C234 C233 S14 106.6(3) . . ?
C239 C233 S14 110.5(3) . . ?
C238 C233 S14 112.4(3) . . ?
C233 C234 C235 106.0(4) . . ?
C233 C234 H23E 110.5 . . ?
C235 C234 H23E 110.5 . . ?
C233 C234 H23F 110.5 . . ?
C235 C234 H23F 110.5 . . ?
H23E C234 H23F 108.7 . . ?
C236 C235 C240 103.9(4) . . ?
C236 C235 C234 111.1(4) . . ?
C240 C235 C234 111.9(4) . . ?
C236 C235 H235 109.9 . . ?
C240 C235 H235 109.9 . . ?
C234 C235 H235 109.9 . . ?
C235 C236 C237 115.0(4) . . ?
C235 C236 H23U 108.5 . . ?
C237 C236 H23U 108.5 . . ?
C235 C236 H23V 108.5 . . ?
C237 C236 H23V 108.5 . . ?
H23U C236 H23V 107.5 . . ?
C238 C237 C242 107.8(4) . . ?
C238 C237 C236 97.3(4) . . ?
C242 C237 C236 112.4(4) . . ?
C238 C237 H237 112.8 . . ?
C242 C237 H237 112.8 . . ?
C236 C237 H237 112.8 . . ?
C237 C238 C233 113.9(4) . . ?
C237 C238 H23G 108.8 . . ?
C233 C238 H23G 108.8 . . ?
C237 C238 H23H 108.8 . . ?
C233 C238 H23H 108.8 . . ?
H23G C238 H23H 107.7 . . ?
C233 C239 C241 110.4(4) . . ?
C233 C239 H23I 109.6 . . ?
C241 C239 H23I 109.6 . . ?
C233 C239 H23J 109.6 . . ?
C241 C239 H23J 109.6 . . ?
H23I C239 H23J 108.1 . . ?
C241 C240 C235 117.6(4) . . ?
C241 C240 H24A 107.9 . . ?
C235 C240 H24A 107.9 . . ?
C241 C240 H24B 107.9 . . ?
C235 C240 H24B 107.9 . . ?
H24A C240 H24B 107.2 . . ?
C242 C241 C240 114.3(4) . . ?
C242 C241 C239 112.7(4) . . ?
C240 C241 C239 97.3(4) . . ?
C242 C241 H241 110.6 . . ?
C240 C241 H241 110.6 . . ?
C239 C241 H241 110.6 . . ?
C241 C242 C237 108.9(4) . . ?
C241 C242 H24C 109.9 . . ?
C237 C242 H24C 109.9 . . ?
C241 C242 H24D 109.9 . . ?
C237 C242 H24D 109.9 . . ?
H24C C242 H24D 108.3 . . ?
C244 C243 C248 103.7(5) . . ?
C244 C243 C249 106.1(4) . . ?
C248 C243 C249 114.3(4) . . ?
C244 C243 S18 109.6(3) . . ?
C248 C243 S18 115.9(4) . . ?
C249 C243 S18 106.7(3) . . ?
C243 C244 C245 115.6(4) . . ?
C243 C244 H24K 108.4 . . ?
C245 C244 H24K 108.4 . . ?
C243 C244 H24M 108.4 . . ?
C245 C244 H24M 108.4 . . ?
H24K C244 H24M 107.4 . . ?
C250 C245 C246 92.8(4) . . ?
C250 C245 C244 105.8(4) . . ?
C246 C245 C244 105.3(5) . . ?
C250 C245 H245 116.6 . . ?
C246 C245 H245 116.6 . . ?
C244 C245 H245 116.6 . . ?
C245 C246 C247 124.4(5) . . ?
C245 C246 H24E 106.2 . . ?
C247 C246 H24E 106.2 . . ?
C245 C246 H24F 106.2 . . ?
C247 C246 H24F 106.2 . . ?
H24E C246 H24F 106.4 . . ?
C252 C247 C248 103.9(5) . . ?
C252 C247 C246 105.7(5) . . ?
C248 C247 C246 102.8(4) . . ?
C252 C247 H247 114.4 . . ?
C248 C247 H247 114.4 . . ?
C246 C247 H247 114.4 . . ?
C243 C248 C247 115.2(5) . . ?
C243 C248 H24G 108.5 . . ?
C247 C248 H24G 108.5 . . ?
C243 C248 H24H 108.5 . . ?
C247 C248 H24H 108.5 . . ?
H24G C248 H24H 107.5 . . ?
C251 C249 C243 110.1(4) . . ?
C251 C249 H24I 109.6 . . ?
C243 C249 H24I 109.6 . . ?
C251 C249 H24J 109.6 . . ?
C243 C249 H24J 109.6 . . ?
H24I C249 H24J 108.2 . . ?
C245 C250 C251 119.8(5) . . ?
C245 C250 H25A 107.4 . . ?
C251 C250 H25A 107.4 . . ?
C245 C250 H25B 107.4 . . ?
C251 C250 H25B 107.4 . . ?
H25A C250 H25B 106.9 . . ?
C249 C251 C252 110.9(5) . . ?
C249 C251 C250 98.5(4) . . ?
C252 C251 C250 115.6(5) . . ?
C249 C251 H251 110.4 . . ?
C252 C251 H251 110.4 . . ?
C250 C251 H251 110.4 . . ?
C247 C252 C251 111.1(5) . . ?
C247 C252 H25C 109.4 . . ?
C251 C252 H25C 109.4 . . ?
C247 C252 H25D 109.4 . . ?
C251 C252 H25D 109.4 . . ?
H25C C252 H25D 108.0 . . ?

loop_
_geom_torsion_atom_site_label_1
_geom_torsion_atom_site_label_2
_geom_torsion_atom_site_label_3
_geom_torsion_atom_site_label_4
_geom_torsion
_geom_torsion_site_symmetry_1
_geom_torsion_site_symmetry_2
_geom_torsion_site_symmetry_3
_geom_torsion_site_symmetry_4
_geom_torsion_publ_flag
C7 P1 C1 C6 36.1(4) . . . . ?
C13 P1 C1 C6 152.3(4) . . . . ?
Ag1 P1 C1 C6 -89.7(4) . . . . ?
C7 P1 C1 C2 -141.9(5) . . . . ?
C13 P1 C1 C2 -25.7(5) . . . . ?
Ag1 P1 C1 C2 92.3(5) . . . . ?
C6 C1 C2 C3 0.4(8) . . . . ?
P1 C1 C2 C3 178.3(4) . . . . ?
C1 C2 C3 C4 0.4(8) . . . . ?
C2 C3 C4 C5 -1.3(8) . . . . ?
C3 C4 C5 C6 1.4(8) . . . . ?
C2 C1 C6 C5 -0.3(8) . . . . ?
P1 C1 C6 C5 -178.3(4) . . . . ?
C4 C5 C6 C1 -0.6(8) . . . . ?
C1 P1 C7 C8 21.3(6) . . . . ?
C13 P1 C7 C8 -94.6(5) . . . . ?
Ag1 P1 C7 C8 135.4(5) . . . . ?
C1 P1 C7 C12 -159.6(5) . . . . ?
C13 P1 C7 C12 84.5(5) . . . . ?
Ag1 P1 C7 C12 -45.4(5) . . . . ?
C12 C7 C8 C9 0.7(9) . . . . ?
P1 C7 C8 C9 179.8(4) . . . . ?
C7 C8 C9 C10 0.5(9) . . . . ?
C8 C9 C10 C11 -1.6(9) . . . . ?
C9 C10 C11 C12 1.3(9) . . . . ?
C10 C11 C12 C7 0.0(9) . . . . ?
C8 C7 C12 C11 -1.0(9) . . . . ?
P1 C7 C12 C11 179.8(4) . . . . ?
C18 C13 C14 C15 -1.1(9) . . . . ?
P1 C13 C14 C15 177.5(4) . . . . ?
C13 C14 C15 C16 2.1(9) . . . . ?
C14 C15 C16 C17 -2.5(9) . . . . ?
C15 C16 C17 C18 1.8(9) . . . . ?
C14 C13 C18 C17 0.4(9) . . . . ?
P1 C13 C18 C17 -178.1(5) . . . . ?
C16 C17 C18 C13 -0.7(9) . . . . ?
C25 P2 C19 C24 81.6(5) . . . . ?
C31 P2 C19 C24 -25.7(6) . . . . ?
Ag2 P2 C19 C24 -157.1(4) . . . . ?
C25 P2 C19 C20 -92.2(5) . . . . ?
C31 P2 C19 C20 160.4(4) . . . . ?
Ag2 P2 C19 C20 29.1(5) . . . . ?
C24 C19 C20 C21 1.2(9) . . . . ?
P2 C19 C20 C21 175.2(5) . . . . ?
C19 C20 C21 C22 -1.6(9) . . . . ?
C20 C21 C22 C23 -0.2(9) . . . . ?
C21 C22 C23 C24 2.4(9) . . . . ?
C20 C19 C24 C23 1.0(9) . . . . ?
P2 C19 C24 C23 -172.8(5) . . . . ?
C22 C23 C24 C19 -2.8(9) . . . . ?
C19 P2 C25 C30 -161.3(5) . . . . ?
C31 P2 C25 C30 -45.2(6) . . . . ?
Ag2 P2 C25 C30 78.3(5) . . . . ?
C19 P2 C25 C26 16.1(4) . . . . ?
C31 P2 C25 C26 132.2(4) . . . . ?
Ag2 P2 C25 C26 -104.3(4) . . . . ?
C30 C25 C26 C27 -0.8(8) . . . . ?
P2 C25 C26 C27 -178.5(5) . . . . ?
C25 C26 C27 C28 0.6(9) . . . . ?
C26 C27 C28 C29 -1.3(9) . . . . ?
C27 C28 C29 C30 2.1(8) . . . . ?
C26 C25 C30 C29 1.6(8) . . . . ?
P2 C25 C30 C29 178.8(4) . . . . ?
C28 C29 C30 C25 -2.2(8) . . . . ?
C25 P2 C31 C32 4.3(6) . . . . ?
C19 P2 C31 C32 101.6(6) . . . . ?
Ag2 P2 C31 C32 -123.9(5) . . . . ?
C25 P2 C31 C36 -177.3(4) . . . . ?
C19 P2 C31 C36 -80.0(5) . . . . ?
Ag2 P2 C31 C36 54.5(5) . . . . ?
C36 C31 C32 C33 0.7(9) . . . . ?
P2 C31 C32 C33 178.9(4) . . . . ?
C31 C32 C33 C34 -0.2(9) . . . . ?
C32 C33 C34 C35 1.1(9) . . . . ?
C33 C34 C35 C36 -2.3(9) . . . . ?
C32 C31 C36 C35 -2.0(9) . . . . ?
P2 C31 C36 C35 179.6(4) . . . . ?
C34 C35 C36 C31 2.8(9) . . . . ?
C49 P3 C37 C42 21.2(6) . . . . ?
C43 P3 C37 C42 -95.4(5) . . . . ?
Ag3 P3 C37 C42 146.9(4) . . . . ?
C49 P3 C37 C38 -149.6(4) . . . . ?
C43 P3 C37 C38 93.8(4) . . . . ?
Ag3 P3 C37 C38 -23.9(4) . . . . ?
C42 C37 C38 C39 1.7(8) . . . . ?
P3 C37 C38 C39 172.9(4) . . . . ?
C37 C38 C39 C40 -1.5(8) . . . . ?
C38 C39 C40 C41 0.4(8) . . . . ?
C39 C40 C41 C42 0.6(8) . . . . ?
C38 C37 C42 C41 -0.8(8) . . . . ?
P3 C37 C42 C41 -171.1(4) . . . . ?
C40 C41 C42 C37 -0.4(8) . . . . ?
C48 C43 C44 C45 -2.9(9) . . . . ?
P3 C43 C44 C45 -176.4(4) . . . . ?
C43 C44 C45 C46 1.0(9) . . . . ?
C44 C45 C46 C47 -1.6(9) . . . . ?
C45 C46 C47 C48 4.0(8) . . . . ?
C46 C47 C48 C43 -6.1(8) . . . . ?
C44 C43 C48 C47 5.6(8) . . . . ?
P3 C43 C48 C47 179.5(4) . . . . ?
C37 P3 C49 C54 92.9(4) . . . . ?
C43 P3 C49 C54 -152.0(3) . . . . ?
Ag3 P3 C49 C54 -33.4(4) . . . . ?
C37 P3 C49 C50 -89.2(5) . . . . ?
C43 P3 C49 C50 25.8(6) . . . . ?
Ag3 P3 C49 C50 144.5(4) . . . . ?
C54 C49 C50 C51 -0.2(7) . . . . ?
P3 C49 C50 C51 -177.9(3) . . . . ?
C49 C50 C51 C52 -1.3(6) . . . . ?
C50 C51 C52 C53 1.3(8) . . . . ?
C51 C52 C53 C54 0.0(9) . . . . ?
C50 C49 C54 C53 1.5(6) . . . . ?
P3 C49 C54 C53 179.5(4) . . . . ?
C52 C53 C54 C49 -1.5(8) . . . . ?
C61 P4 C55 C60 -63.6(6) . . . . ?
C67 P4 C55 C60 65.0(5) . . . . ?
Ag4 P4 C55 C60 -177.5(4) . . . . ?
C61 P4 C55 C56 111.1(4) . . . . ?
C67 P4 C55 C56 -120.3(4) . . . . ?
Ag4 P4 C55 C56 -2.9(5) . . . . ?
C60 C55 C56 C57 -1.4(9) . . . . ?
P4 C55 C56 C57 -176.4(4) . . . . ?
C55 C56 C57 C58 2.5(9) . . . . ?
C56 C57 C58 C59 -3.6(9) . . . . ?
C57 C58 C59 C60 3.6(8) . . . . ?
C56 C55 C60 C59 1.6(9) . . . . ?
P4 C55 C60 C59 175.9(4) . . . . ?
C58 C59 C60 C55 -2.6(8) . . . . ?
C55 P4 C61 C62 16.5(5) . . . . ?
C67 P4 C61 C62 -95.8(5) . . . . ?
Ag4 P4 C61 C62 140.1(4) . . . . ?
C55 P4 C61 C66 -160.3(5) . . . . ?
C67 P4 C61 C66 87.4(5) . . . . ?
Ag4 P4 C61 C66 -36.7(5) . . . . ?
C66 C61 C62 C63 -1.3(9) . . . . ?
P4 C61 C62 C63 -178.0(4) . . . . ?
C61 C62 C63 C64 -0.7(9) . . . . ?
C62 C63 C64 C65 1.3(9) . . . . ?
C63 C64 C65 C66 -0.1(9) . . . . ?
C62 C61 C66 C65 2.5(9) . . . . ?
P4 C61 C66 C65 179.3(4) . . . . ?
C64 C65 C66 C61 -1.8(9) . . . . ?
C55 P4 C67 C72 -177.8(4) . . . . ?
C61 P4 C67 C72 -62.9(5) . . . . ?
Ag4 P4 C67 C72 58.6(5) . . . . ?
C55 P4 C67 C68 3.1(5) . . . . ?
C61 P4 C67 C68 118.0(5) . . . . ?
Ag4 P4 C67 C68 -120.5(5) . . . . ?
C72 C67 C68 C69 2.5(9) . . . . ?
P4 C67 C68 C69 -178.4(4) . . . . ?
C67 C68 C69 C70 -2.3(9) . . . . ?
C68 C69 C70 C71 2.3(9) . . . . ?
C69 C70 C71 C72 -2.5(8) . . . . ?
C70 C71 C72 C67 2.8(9) . . . . ?
C68 C67 C72 C71 -2.9(9) . . . . ?
P4 C67 C72 C71 178.0(5) . . . . ?
Ag9 S1 C73 C74 -11.0(4) . . . . ?
Ag1 S1 C73 C74 -169.1(3) . . . . ?
Ag6 S1 C73 C74 75.5(4) . . . . ?
Ag9 S1 C73 C78 100.7(3) . . . . ?
Ag1 S1 C73 C78 -57.4(4) . . . . ?
Ag6 S1 C73 C78 -172.8(3) . . . . ?
Ag9 S1 C73 C79 -128.9(3) . . . . ?
Ag1 S1 C73 C79 73.0(4) . . . . ?
Ag6 S1 C73 C79 -42.5(4) . . . . ?
C78 C73 C74 C75 64.3(6) . . . . ?
C79 C73 C74 C75 -57.2(6) . . . . ?
S1 C73 C74 C75 178.3(4) . . . . ?
C73 C74 C75 C80 47.2(6) . . . . ?
C73 C74 C75 C76 -49.3(6) . . . . ?
C80 C75 C76 C77 -64.8(6) . . . . ?
C74 C75 C76 C77 39.0(7) . . . . ?
C75 C76 C77 C82 67.6(6) . . . . ?
C75 C76 C77 C78 -42.7(7) . . . . ?
C74 C73 C78 C77 -67.6(5) . . . . ?
C79 C73 C78 C77 46.6(6) . . . . ?
S1 C73 C78 C77 177.0(3) . . . . ?
C82 C77 C78 C73 -55.4(6) . . . . ?
C76 C77 C78 C73 55.5(6) . . . . ?
C74 C73 C79 C81 69.3(5) . . . . ?
C78 C73 C79 C81 -44.2(6) . . . . ?
S1 C73 C79 C81 -170.4(4) . . . . ?
C76 C75 C80 C81 51.7(6) . . . . ?
C74 C75 C80 C81 -54.5(6) . . . . ?
C73 C79 C81 C80 -67.0(5) . . . . ?
C73 C79 C81 C82 52.9(6) . . . . ?
C75 C80 C81 C79 64.2(6) . . . . ?
C75 C80 C81 C82 -49.5(7) . . . . ?
C78 C77 C82 C81 66.8(5) . . . . ?
C76 C77 C82 C81 -43.6(5) . . . . ?
C79 C81 C82 C77 -67.4(5) . . . . ?
C80 C81 C82 C77 39.9(6) . . . . ?
Ag7 S2 C83 C88 88.1(3) . . . . ?
Ag10 S2 C83 C88 -3.8(4) . . . . ?
Ag1 S2 C83 C88 -173.5(3) . . . . ?
Ag5 S2 C83 C88 -80.6(3) . . . . ?
Ag7 S2 C83 C84 -158.5(3) . . . . ?
Ag10 S2 C83 C84 109.7(3) . . . . ?
Ag1 S2 C83 C84 -60.1(4) . . . . ?
Ag5 S2 C83 C84 32.9(4) . . . . ?
Ag7 S2 C83 C89 -23.7(4) . . . . ?
Ag10 S2 C83 C89 -115.5(3) . . . . ?
Ag1 S2 C83 C89 74.8(4) . . . . ?
Ag5 S2 C83 C89 167.7(3) . . . . ?
C88 C83 C84 C85 -69.2(6) . . . . ?
C89 C83 C84 C85 43.6(6) . . . . ?
S2 C83 C84 C85 177.3(4) . . . . ?
C83 C84 C85 C90 -54.4(6) . . . . ?
C83 C84 C85 C86 56.3(6) . . . . ?
C90 C85 C86 C87 68.1(6) . . . . ?
C84 C85 C86 C87 -41.9(7) . . . . ?
C85 C86 C87 C92 -65.3(6) . . . . ?
C85 C86 C87 C88 36.8(6) . . . . ?
C84 C83 C88 C87 61.8(6) . . . . ?
C89 C83 C88 C87 -58.4(6) . . . . ?
S2 C83 C88 C87 -175.7(4) . . . . ?
C92 C87 C88 C83 48.2(6) . . . . ?
C86 C87 C88 C83 -46.1(6) . . . . ?
C88 C83 C89 C91 71.3(5) . . . . ?
C84 C83 C89 C91 -41.2(6) . . . . ?
S2 C83 C89 C91 -177.1(3) . . . . ?
C84 C85 C90 C91 65.7(6) . . . . ?
C86 C85 C90 C91 -42.4(6) . . . . ?
C83 C89 C91 C90 52.1(6) . . . . ?
C83 C89 C91 C92 -67.0(5) . . . . ?
C85 C90 C91 C89 -67.6(6) . . . . ?
C85 C90 C91 C92 39.5(6) . . . . ?
C86 C87 C92 C91 52.5(6) . . . . ?
C88 C87 C92 C91 -53.7(6) . . . . ?
C89 C91 C92 C87 64.0(6) . . . . ?
C90 C91 C92 C87 -51.0(7) . . . . ?
Ag5 S3 C93 C98 27.7(4) . . . . ?
Ag8 S3 C93 C98 -51.2(4) . . . . ?
Ag1 S3 C93 C98 117.1(3) . . . . ?
Ag6 S3 C93 C98 -132.8(3) . . . . ?
Ag5 S3 C93 C94 134.7(4) . . . . ?
Ag8 S3 C93 C94 55.8(4) . . . . ?
Ag1 S3 C93 C94 -135.9(3) . . . . ?
Ag6 S3 C93 C94 -25.8(4) . . . . ?
Ag5 S3 C93 C99 -92.5(3) . . . . ?
Ag8 S3 C93 C99 -171.4(3) . . . . ?
Ag1 S3 C93 C99 -3.1(4) . . . . ?
Ag6 S3 C93 C99 107.0(3) . . . . ?
C98 C93 C94 C95 -73.3(6) . . . . ?
C99 C93 C94 C95 41.7(7) . . . . ?
S3 C93 C94 C95 169.9(4) . . . . ?
C93 C94 C95 C100 -52.2(6) . . . . ?
C93 C94 C95 C96 58.1(6) . . . . ?
C100 C95 C96 C97 66.4(7) . . . . ?
C94 C95 C96 C97 -42.7(7) . . . . ?
C95 C96 C97 C102 -62.9(6) . . . . ?
C95 C96 C97 C98 41.7(7) . . . . ?
C94 C93 C98 C97 76.7(5) . . . . ?
C99 C93 C98 C97 -45.4(6) . . . . ?
S3 C93 C98 C97 -165.5(4) . . . . ?
C102 C97 C98 C93 31.8(6) . . . . ?
C96 C97 C98 C93 -60.7(5) . . . . ?
C98 C93 C99 C101 69.7(5) . . . . ?
C94 C93 C99 C101 -38.0(7) . . . . ?
S3 C93 C99 C101 -168.3(4) . . . . ?
C94 C95 C100 C101 63.7(6) . . . . ?
C96 C95 C100 C101 -43.3(6) . . . . ?
C95 C100 C101 C99 -66.6(6) . . . . ?
C95 C100 C101 C102 39.8(6) . . . . ?
C93 C99 C101 C100 50.2(6) . . . . ?
C93 C99 C101 C102 -70.3(5) . . . . ?
C96 C97 C102 C101 51.2(6) . . . . ?
C98 C97 C102 C101 -46.6(7) . . . . ?
C100 C101 C102 C97 -51.8(8) . . . . ?
C99 C101 C102 C97 65.1(6) . . . . ?
Ag11 S4 C103 C108 -1.6(6) . . . . ?
Ag5 S4 C103 C108 -94.2(5) . . . . ?
Ag11 S4 C103 C104 134.2(3) . . . . ?
Ag5 S4 C103 C104 41.7(4) . . . . ?
Ag11 S4 C103 C109 -117.1(3) . . . . ?
Ag5 S4 C103 C109 150.3(3) . . . . ?
C108 C103 C104 C105 -38.3(6) . . . . ?
C109 C103 C104 C105 74.1(5) . . . . ?
S4 C103 C104 C105 -175.5(4) . . . . ?
C103 C104 C105 C106 49.0(6) . . . . ?
C103 C104 C105 C110 -70.2(5) . . . . ?
C104 C105 C106 C107 -67.1(6) . . . . ?
C110 C105 C106 C107 42.9(7) . . . . ?
C105 C106 C107 C112 -41.9(6) . . . . ?
C105 C106 C107 C108 64.5(6) . . . . ?
C104 C103 C108 C107 43.3(7) . . . . ?
C109 C103 C108 C107 -70.2(6) . . . . ?
S4 C103 C108 C107 172.1(4) . . . . ?
C106 C107 C108 C103 -52.8(6) . . . . ?
C112 C107 C108 C103 56.1(6) . . . . ?
C108 C103 C109 C111 66.3(6) . . . . ?
C104 C103 C109 C111 -58.0(6) . . . . ?
S4 C103 C109 C111 -165.5(4) . . . . ?
C104 C105 C110 C111 59.7(6) . . . . ?
C106 C105 C110 C111 -59.0(7) . . . . ?
C105 C110 C111 C109 -49.6(6) . . . . ?
C105 C110 C111 C112 57.8(6) . . . . ?
C103 C109 C111 C110 48.3(6) . . . . ?
C103 C109 C111 C112 -50.2(6) . . . . ?
C110 C111 C112 C107 -71.3(7) . . . . ?
C109 C111 C112 C107 40.7(8) . . . . ?
C106 C107 C112 C111 65.6(7) . . . . ?
C108 C107 C112 C111 -41.8(7) . . . . ?
Ag6 S5 C113 C114 -22.5(4) . . . . ?
Ag25 S5 C113 C114 -108.0(4) . . . . ?
Ag6 S5 C113 C118 113.9(4) . . . . ?
Ag25 S5 C113 C118 28.4(4) . . . . ?
Ag6 S5 C113 C119 -136.4(3) . . . . ?
Ag25 S5 C113 C119 138.1(3) . . . . ?
C118 C113 C114 C115 42.6(7) . . . . ?
C119 C113 C114 C115 -70.3(6) . . . . ?
S5 C113 C114 C115 175.3(4) . . . . ?
C113 C114 C115 C116 -52.0(7) . . . . ?
C113 C114 C115 C120 57.5(6) . . . . ?
C114 C115 C116 C117 65.8(6) . . . . ?
C120 C115 C116 C117 -40.7(6) . . . . ?
C115 C116 C117 C118 -67.0(6) . . . . ?
C115 C116 C117 C122 38.2(7) . . . . ?
C116 C117 C118 C113 48.4(7) . . . . ?
C122 C117 C118 C113 -70.4(5) . . . . ?
C114 C113 C118 C117 -38.4(7) . . . . ?
C119 C113 C118 C117 75.2(6) . . . . ?
S5 C113 C118 C117 -173.6(4) . . . . ?
C114 C113 C119 C121 61.4(6) . . . . ?
C118 C113 C119 C121 -62.0(6) . . . . ?
S5 C113 C119 C121 -176.8(4) . . . . ?
C116 C115 C120 C121 65.4(7) . . . . ?
C114 C115 C120 C121 -42.1(7) . . . . ?
C115 C120 C121 C122 -64.1(7) . . . . ?
C115 C120 C121 C119 37.4(8) . . . . ?
C113 C119 C121 C120 -44.8(6) . . . . ?
C113 C119 C121 C122 50.4(6) . . . . ?
C120 C121 C122 C117 51.4(6) . . . . ?
C119 C121 C122 C117 -57.0(7) . . . . ?
C116 C117 C122 C121 -48.9(8) . . . . ?
C118 C117 C122 C121 65.9(6) . . . . ?
Ag19 S6 C123 C128 57.2(4) . . . . ?
Ag7 S6 C123 C128 -26.8(4) . . . . ?
Ag19 S6 C123 C124 -59.2(4) . . . . ?
Ag7 S6 C123 C124 -143.2(4) . . . . ?
Ag19 S6 C123 C129 -175.6(3) . . . . ?
Ag7 S6 C123 C129 100.3(3) . . . . ?
C128 C123 C124 C125 64.7(6) . . . . ?
C129 C123 C124 C125 -55.1(6) . . . . ?
S6 C123 C124 C125 -172.8(4) . . . . ?
C123 C124 C125 C130 46.0(6) . . . . ?
C123 C124 C125 C126 -50.4(6) . . . . ?
C130 C125 C126 C127 -64.5(6) . . . . ?
C124 C125 C126 C127 39.9(7) . . . . ?
C125 C126 C127 C132 68.1(6) . . . . ?
C125 C126 C127 C128 -43.4(7) . . . . ?
C124 C123 C128 C127 -69.0(5) . . . . ?
C129 C123 C128 C127 44.5(6) . . . . ?
S6 C123 C128 C127 167.9(3) . . . . ?
C132 C127 C128 C123 -55.5(6) . . . . ?
C126 C127 C128 C123 57.7(6) . . . . ?
C128 C123 C129 C131 -42.8(6) . . . . ?
C124 C123 C129 C131 68.8(6) . . . . ?
S6 C123 C129 C131 -169.2(4) . . . . ?
C126 C125 C130 C131 52.7(6) . . . . ?
C124 C125 C130 C131 -54.1(6) . . . . ?
C123 C129 C131 C132 53.7(6) . . . . ?
C123 C129 C131 C130 -66.9(5) . . . . ?
C125 C130 C131 C129 65.1(6) . . . . ?
C125 C130 C131 C132 -50.2(7) . . . . ?
C128 C127 C132 C131 67.2(5) . . . . ?
C126 C127 C132 C131 -44.2(6) . . . . ?
C129 C131 C132 C127 -69.3(6) . . . . ?
C130 C131 C132 C127 39.4(6) . . . . ?
Ag23 S17 C133 C138 33.3(4) . . . . ?
Ag4 S17 C133 C138 165.3(3) . . . . ?
Ag27 S17 C133 C138 -52.2(4) . . . . ?
Ag23 S17 C133 C139 -80.1(4) . . . . ?
Ag4 S17 C133 C139 52.0(5) . . . . ?
Ag27 S17 C133 C139 -165.6(4) . . . . ?
Ag23 S17 C133 C134 149.5(3) . . . . ?
Ag4 S17 C133 C134 -78.5(4) . . . . ?
Ag27 S17 C133 C134 64.0(4) . . . . ?
C138 C133 C134 C135 -66.9(6) . . . . ?
C139 C133 C134 C135 48.0(7) . . . . ?
S17 C133 C134 C135 174.8(4) . . . . ?
C133 C134 C135 C140 -57.9(6) . . . . ?
C133 C134 C135 C136 54.1(6) . . . . ?
C140 C135 C136 C137 57.7(7) . . . . ?
C134 C135 C136 C137 -44.7(7) . . . . ?
C135 C136 C137 C142 -62.7(6) . . . . ?
C135 C136 C137 C138 41.7(7) . . . . ?
C139 C133 C138 C137 -59.2(6) . . . . ?
C134 C133 C138 C137 64.5(6) . . . . ?
S17 C133 C138 C137 -176.8(4) . . . . ?
C142 C137 C138 C133 48.1(6) . . . . ?
C136 C137 C138 C133 -49.8(7) . . . . ?
C138 C133 C139 C141 73.2(6) . . . . ?
C134 C133 C139 C141 -43.1(7) . . . . ?
S17 C133 C139 C141 -169.7(4) . . . . ?
C134 C135 C140 C141 78.5(6) . . . . ?
C136 C135 C140 C141 -29.4(7) . . . . ?
C135 C140 C141 C142 25.6(7) . . . . ?
C135 C140 C141 C139 -78.0(6) . . . . ?
C133 C139 C141 C140 50.6(7) . . . . ?
C133 C139 C141 C142 -71.0(6) . . . . ?
C136 C137 C142 C141 50.6(6) . . . . ?
C138 C137 C142 C141 -55.7(6) . . . . ?
C140 C141 C142 C137 -41.3(8) . . . . ?
C139 C141 C142 C137 65.9(6) . . . . ?
Ag12 S8 C143 C148 -26.3(4) . . . . ?
Ag15 S8 C143 C148 -114.6(4) . . . . ?
Ag2 S8 C143 C148 69.1(4) . . . . ?
Ag13 S8 C143 C148 166.4(3) . . . . ?
Ag12 S8 C143 C144 88.1(3) . . . . ?
Ag15 S8 C143 C144 -0.2(4) . . . . ?
Ag2 S8 C143 C144 -176.6(3) . . . . ?
Ag13 S8 C143 C144 -79.3(3) . . . . ?
Ag12 S8 C143 C149 -146.3(3) . . . . ?
Ag15 S8 C143 C149 125.4(3) . . . . ?
Ag2 S8 C143 C149 -50.9(4) . . . . ?
Ag13 S8 C143 C149 46.4(4) . . . . ?
C148 C143 C144 C145 -68.5(5) . . . . ?
C149 C143 C144 C145 45.5(6) . . . . ?
S8 C143 C144 C145 168.2(4) . . . . ?
C143 C144 C145 C146 57.8(6) . . . . ?
C143 C144 C145 C150 -54.3(6) . . . . ?
C150 C145 C146 C147 64.1(7) . . . . ?
C144 C145 C146 C147 -44.1(7) . . . . ?
C145 C146 C147 C152 -64.1(6) . . . . ?
C145 C146 C147 C148 37.8(7) . . . . ?
C144 C143 C148 C147 63.0(6) . . . . ?
C149 C143 C148 C147 -57.9(6) . . . . ?
S8 C143 C148 C147 179.5(4) . . . . ?
C146 C147 C148 C143 -45.9(6) . . . . ?
C152 C147 C148 C143 50.1(6) . . . . ?
C148 C143 C149 C151 67.2(5) . . . . ?
C144 C143 C149 C151 -45.4(6) . . . . ?
S8 C143 C149 C151 -166.3(3) . . . . ?
C146 C145 C150 C151 -37.1(6) . . . . ?
C144 C145 C150 C151 72.2(5) . . . . ?
C145 C150 C151 C152 32.8(5) . . . . ?
C145 C150 C151 C149 -73.7(5) . . . . ?
C143 C149 C151 C150 54.8(5) . . . . ?
C143 C149 C151 C152 -66.4(4) . . . . ?
C150 C151 C152 C147 -43.6(6) . . . . ?
C149 C151 C152 C147 67.2(5) . . . . ?
C146 C147 C152 C151 48.2(5) . . . . ?
C148 C147 C152 C151 -58.6(5) . . . . ?
Ag16 S9 C153 C161 148.2(3) . . . . ?
Ag13 S9 C153 C161 -127.0(4) . . . . ?
Ag2 S9 C153 C161 -29.9(5) . . . . ?
Ag11 S9 C153 C161 73.0(4) . . . . ?
Ag16 S9 C153 C154 11.5(5) . . . . ?
Ag13 S9 C153 C154 96.3(4) . . . . ?
Ag2 S9 C153 C154 -166.7(3) . . . . ?
Ag11 S9 C153 C154 -63.7(4) . . . . ?
Ag16 S9 C153 C160 -101.4(4) . . . . ?
Ag13 S9 C153 C160 -16.6(4) . . . . ?
Ag2 S9 C153 C160 80.4(4) . . . . ?
Ag11 S9 C153 C160 -176.6(3) . . . . ?
C161 C153 C154 C155 42.4(7) . . . . ?
C160 C153 C154 C155 -68.0(6) . . . . ?
S9 C153 C154 C155 176.8(4) . . . . ?
C153 C154 C155 C156 -54.3(6) . . . . ?
C153 C154 C155 C162 57.6(6) . . . . ?
C162 C155 C156 C157 -42.0(6) . . . . ?
C154 C155 C156 C157 68.7(6) . . . . ?
C155 C156 C157 C158 38.3(7) . . . . ?
C155 C156 C157 C161 -68.4(6) . . . . ?
C156 C157 C158 C159 -50.2(8) . . . . ?
C161 C157 C158 C159 63.1(7) . . . . ?
C157 C158 C159 C162 52.0(7) . . . . ?
C157 C158 C159 C160 -54.6(7) . . . . ?
C158 C159 C160 C153 49.0(7) . . . . ?
C162 C159 C160 C153 -45.2(7) . . . . ?
C161 C153 C160 C159 -59.9(6) . . . . ?
C154 C153 C160 C159 62.4(6) . . . . ?
S9 C153 C160 C159 -177.8(4) . . . . ?
C154 C153 C161 C157 -40.8(7) . . . . ?
C160 C153 C161 C157 70.7(6) . . . . ?
S9 C153 C161 C157 -175.5(4) . . . . ?
C158 C157 C161 C153 -68.7(6) . . . . ?
C156 C157 C161 C153 52.1(6) . . . . ?
C158 C159 C162 C155 -66.0(6) . . . . ?
C160 C159 C162 C155 36.2(8) . . . . ?
C156 C155 C162 C159 69.2(7) . . . . ?
C154 C155 C162 C159 -42.2(8) . . . . ?
Ag13 S10 C163 C169 155.2(4) . . . . ?
Ag23 S10 C163 C169 -117.2(4) . . . . ?
Ag13 S10 C163 C164 -80.0(4) . . . . ?
Ag23 S10 C163 C164 7.7(4) . . . . ?
Ag13 S10 C163 C168 30.6(4) . . . . ?
Ag23 S10 C163 C168 118.2(3) . . . . ?
C169 C163 C164 C165 -56.5(7) . . . . ?
C168 C163 C164 C165 68.5(6) . . . . ?
S10 C163 C164 C165 175.1(4) . . . . ?
C163 C164 C165 C166 -49.1(6) . . . . ?
C163 C164 C165 C170 39.3(7) . . . . ?
C164 C165 C166 C167 38.6(7) . . . . ?
C170 C165 C166 C167 -68.1(6) . . . . ?
C165 C166 C167 C168 -44.0(7) . . . . ?
C165 C166 C167 C172 66.7(7) . . . . ?
C172 C167 C168 C163 -53.4(6) . . . . ?
C166 C167 C168 C163 57.1(6) . . . . ?
C169 C163 C168 C167 46.0(7) . . . . ?
C164 C163 C168 C167 -73.2(6) . . . . ?
S10 C163 C168 C167 169.2(4) . . . . ?
C164 C163 C169 C171 67.7(6) . . . . ?
C168 C163 C169 C171 -50.0(7) . . . . ?
S10 C163 C169 C171 -164.3(4) . . . . ?
C164 C165 C170 C171 -38.0(8) . . . . ?
C166 C165 C170 C171 65.2(6) . . . . ?
C165 C170 C171 C169 49.5(7) . . . . ?
C165 C170 C171 C172 -61.9(7) . . . . ?
C163 C169 C171 C170 -59.5(6) . . . . ?
C163 C169 C171 C172 58.7(6) . . . . ?
C168 C167 C172 C171 70.1(6) . . . . ?
C166 C167 C172 C171 -37.0(6) . . . . ?
C170 C171 C172 C167 38.0(6) . . . . ?
C169 C171 C172 C167 -73.5(6) . . . . ?
Ag18 S11 C173 C179 172.0(3) . . . . ?
Ag12 S11 C173 C179 87.5(3) . . . . ?
Ag18 S11 C173 C178 57.6(4) . . . . ?
Ag12 S11 C173 C178 -26.9(4) . . . . ?
Ag18 S11 C173 C174 -59.0(4) . . . . ?
Ag12 S11 C173 C174 -143.5(3) . . . . ?
C179 C173 C174 C175 -42.1(6) . . . . ?
C178 C173 C174 C175 72.3(5) . . . . ?
S11 C173 C174 C175 -163.4(4) . . . . ?
C173 C174 C175 C176 -71.1(5) . . . . ?
C173 C174 C175 C180 51.4(6) . . . . ?
C174 C175 C176 C177 66.1(6) . . . . ?
C180 C175 C176 C177 -52.0(7) . . . . ?
C175 C176 C177 C182 52.3(6) . . . . ?
C175 C176 C177 C178 -54.1(6) . . . . ?
C179 C173 C178 C177 66.0(6) . . . . ?
C174 C173 C178 C177 -58.0(6) . . . . ?
S11 C173 C178 C177 -179.5(4) . . . . ?
C176 C177 C178 C173 47.6(6) . . . . ?
C182 C177 C178 C173 -52.0(6) . . . . ?
C178 C173 C179 C181 -68.7(5) . . . . ?
C174 C173 C179 C181 44.6(6) . . . . ?
S11 C173 C179 C181 169.4(3) . . . . ?
C174 C175 C180 C181 -66.6(6) . . . . ?
C176 C175 C180 C181 43.6(6) . . . . ?
C175 C180 C181 C179 65.7(5) . . . . ?
C175 C180 C181 C182 -45.7(5) . . . . ?
C173 C179 C181 C180 -55.0(5) . . . . ?
C173 C179 C181 C182 58.5(5) . . . . ?
C176 C177 C182 C181 -61.5(6) . . . . ?
C178 C177 C182 C181 44.0(6) . . . . ?
C180 C181 C182 C177 65.5(6) . . . . ?
C179 C181 C182 C177 -47.9(6) . . . . ?
Ag17 S12 C183 C184 53.1(4) . . . . ?
Ag22 S12 C183 C184 135.0(3) . . . . ?
Ag3 S12 C183 C184 -63.1(4) . . . . ?
Ag17 S12 C183 C189 166.0(3) . . . . ?
Ag22 S12 C183 C189 -112.1(3) . . . . ?
Ag3 S12 C183 C189 49.8(4) . . . . ?
Ag17 S12 C183 C188 -64.2(4) . . . . ?
Ag22 S12 C183 C188 17.7(4) . . . . ?
Ag3 S12 C183 C188 179.6(3) . . . . ?
C189 C183 C184 C185 65.0(6) . . . . ?
C188 C183 C184 C185 -54.8(6) . . . . ?
S12 C183 C184 C185 -179.0(4) . . . . ?
C183 C184 C185 C186 47.2(6) . . . . ?
C183 C184 C185 C190 -50.5(6) . . . . ?
C184 C185 C186 C187 -54.5(6) . . . . ?
C190 C185 C186 C187 50.7(5) . . . . ?
C185 C186 C187 C188 63.3(6) . . . . ?
C185 C186 C187 C192 -50.6(6) . . . . ?
C192 C187 C188 C183 50.9(6) . . . . ?
C186 C187 C188 C183 -67.6(5) . . . . ?
C184 C183 C188 C187 70.3(5) . . . . ?
C189 C183 C188 C187 -43.5(6) . . . . ?
S12 C183 C188 C187 -171.4(4) . . . . ?
C184 C183 C189 C191 -65.8(5) . . . . ?
C188 C183 C189 C191 48.5(6) . . . . ?
S12 C183 C189 C191 179.8(4) . . . . ?
C186 C185 C190 C191 -64.4(6) . . . . ?
C184 C185 C190 C191 41.8(6) . . . . ?
C185 C190 C191 C192 67.2(6) . . . . ?
C185 C190 C191 C189 -44.2(7) . . . . ?
C183 C189 C191 C190 54.2(6) . . . . ?
C183 C189 C191 C192 -59.3(6) . . . . ?
C190 C191 C192 C187 -45.0(6) . . . . ?
C189 C191 C192 C187 66.6(5) . . . . ?
C188 C187 C192 C191 -64.4(5) . . . . ?
C186 C187 C192 C191 40.8(6) . . . . ?
Ag14 S7 C193 C194 117.8(3) . . . . ?
Ag11 S7 C193 C194 -154.7(3) . . . . ?
Ag2 S7 C193 C194 -42.1(4) . . . . ?
Ag14 S7 C193 C198 -5.1(5) . . . . ?
Ag11 S7 C193 C198 82.4(4) . . . . ?
Ag2 S7 C193 C198 -165.0(3) . . . . ?
Ag14 S7 C193 C199 -130.6(3) . . . . ?
Ag11 S7 C193 C199 -43.1(4) . . . . ?
Ag2 S7 C193 C199 69.4(4) . . . . ?
C198 C193 C194 C195 -55.7(6) . . . . ?
C199 C193 C194 C195 64.0(6) . . . . ?
S7 C193 C194 C195 178.3(4) . . . . ?
C193 C194 C195 C196 47.7(6) . . . . ?
C193 C194 C195 C200 -53.7(6) . . . . ?
C194 C195 C196 C197 -58.1(7) . . . . ?
C200 C195 C196 C197 47.9(6) . . . . ?
C195 C196 C197 C198 64.6(6) . . . . ?
C195 C196 C197 C202 -48.9(7) . . . . ?
C196 C197 C198 C193 -59.7(5) . . . . ?
C202 C197 C198 C193 58.8(6) . . . . ?
C194 C193 C198 C197 63.5(6) . . . . ?
C199 C193 C198 C197 -51.4(6) . . . . ?
S7 C193 C198 C197 -175.0(4) . . . . ?
C194 C193 C199 C201 -68.0(5) . . . . ?
C198 C193 C199 C201 50.6(6) . . . . ?
S7 C193 C199 C201 178.1(3) . . . . ?
C196 C195 C200 C201 -52.9(6) . . . . ?
C194 C195 C200 C201 53.1(6) . . . . ?
C195 C200 C201 C202 56.9(6) . . . . ?
C195 C200 C201 C199 -55.4(6) . . . . ?
C193 C199 C201 C200 62.0(5) . . . . ?
C193 C199 C201 C202 -55.3(6) . . . . ?
C200 C201 C202 C197 -44.7(6) . . . . ?
C199 C201 C202 C197 64.2(6) . . . . ?
C198 C197 C202 C201 -67.8(6) . . . . ?
C196 C197 C202 C201 39.7(6) . . . . ?
Ag18 S13 C203 C208 175.0(3) . . . . ?
Ag20 S13 C203 C208 -100.9(4) . . . . ?
Ag3 S13 C203 C208 58.4(4) . . . . ?
Ag18 S13 C203 C204 -73.1(3) . . . . ?
Ag20 S13 C203 C204 11.1(4) . . . . ?
Ag3 S13 C203 C204 170.3(3) . . . . ?
Ag18 S13 C203 C209 51.8(3) . . . . ?
Ag20 S13 C203 C209 135.9(3) . . . . ?
Ag3 S13 C203 C209 -64.9(4) . . . . ?
C208 C203 C204 C205 -70.2(6) . . . . ?
C209 C203 C204 C205 44.8(7) . . . . ?
S13 C203 C204 C205 166.9(4) . . . . ?
C203 C204 C205 C210 -51.6(6) . . . . ?
C203 C204 C205 C206 57.4(6) . . . . ?
C204 C205 C206 C207 -43.3(6) . . . . ?
C210 C205 C206 C207 68.2(6) . . . . ?
C205 C206 C207 C208 41.8(6) . . . . ?
C205 C206 C207 C212 -66.6(6) . . . . ?
C204 C203 C208 C207 64.8(5) . . . . ?
C209 C203 C208 C207 -56.4(6) . . . . ?
S13 C203 C208 C207 178.1(4) . . . . ?
C212 C207 C208 C203 46.2(6) . . . . ?
C206 C207 C208 C203 -53.0(6) . . . . ?
C208 C203 C209 C211 68.7(5) . . . . ?
C204 C203 C209 C211 -43.5(6) . . . . ?
S13 C203 C209 C211 -161.9(3) . . . . ?
C204 C205 C210 C211 59.6(5) . . . . ?
C206 C205 C210 C211 -46.3(5) . . . . ?
C203 C209 C211 C212 -65.4(5) . . . . ?
C203 C209 C211 C210 53.5(5) . . . . ?
C205 C210 C211 C209 -63.7(5) . . . . ?
C205 C210 C211 C212 44.7(5) . . . . ?
C208 C207 C212 C211 -51.4(6) . . . . ?
C206 C207 C212 C211 56.7(5) . . . . ?
C209 C211 C212 C207 61.1(5) . . . . ?
C210 C211 C212 C207 -55.4(6) . . . . ?
Ag24 S15 C213 C218 75.2(3) . . . . ?
Ag17 S15 C213 C218 158.8(3) . . . . ?
Ag24 S15 C213 C219 -39.1(4) . . . . ?
Ag17 S15 C213 C219 44.5(4) . . . . ?
Ag24 S15 C213 C214 -155.3(3) . . . . ?
Ag17 S15 C213 C214 -71.7(3) . . . . ?
C218 C213 C214 C215 -40.0(6) . . . . ?
C219 C213 C214 C215 69.7(5) . . . . ?
S15 C213 C214 C215 -165.9(3) . . . . ?
C213 C214 C215 C220 -70.1(5) . . . . ?
C213 C214 C215 C216 49.8(6) . . . . ?
C214 C215 C216 C217 -64.1(6) . . . . ?
C220 C215 C216 C217 43.8(6) . . . . ?
C215 C216 C217 C218 62.2(6) . . . . ?
C215 C216 C217 C222 -45.1(6) . . . . ?
C219 C213 C218 C217 -69.1(5) . . . . ?
C214 C213 C218 C217 41.6(6) . . . . ?
S15 C213 C218 C217 167.2(4) . . . . ?
C216 C217 C218 C213 -50.7(6) . . . . ?
C222 C217 C218 C213 58.0(6) . . . . ?
C218 C213 C219 C221 66.8(6) . . . . ?
C214 C213 C219 C221 -54.0(6) . . . . ?
S15 C213 C219 C221 -173.9(4) . . . . ?
C214 C215 C220 C221 65.1(6) . . . . ?
C216 C215 C220 C221 -51.0(7) . . . . ?
C215 C220 C221 C222 51.1(6) . . . . ?
C215 C220 C221 C219 -53.1(6) . . . . ?
C213 C219 C221 C220 45.1(6) . . . . ?
C213 C219 C221 C222 -53.7(6) . . . . ?
C220 C221 C222 C217 -61.9(6) . . . . ?
C219 C221 C222 C217 43.3(6) . . . . ?
C216 C217 C222 C221 64.4(6) . . . . ?
C218 C217 C222 C221 -46.3(6) . . . . ?
Ag26 S16 C223 C228 -14.5(5) . . . . ?
Ag25 S16 C223 C228 66.9(4) . . . . ?
Ag4 S16 C223 C228 164.8(3) . . . . ?
Ag23 S16 C223 C228 -87.6(4) . . . . ?
Ag26 S16 C223 C224 95.9(3) . . . . ?
Ag25 S16 C223 C224 177.3(3) . . . . ?
Ag4 S16 C223 C224 -84.8(4) . . . . ?
Ag23 S16 C223 C224 22.8(4) . . . . ?
Ag26 S16 C223 C229 -138.0(3) . . . . ?
Ag25 S16 C223 C229 -56.5(4) . . . . ?
Ag4 S16 C223 C229 41.4(5) . . . . ?
Ag23 S16 C223 C229 149.0(3) . . . . ?
C228 C223 C224 C225 -65.8(6) . . . . ?
C229 C223 C224 C225 44.2(7) . . . . ?
S16 C223 C224 C225 171.5(4) . . . . ?
C223 C224 C225 C230 -55.2(6) . . . . ?
C223 C224 C225 C226 56.2(6) . . . . ?
C230 C225 C226 C227 65.6(7) . . . . ?
C224 C225 C226 C227 -45.2(7) . . . . ?
C225 C226 C227 C232 -63.1(7) . . . . ?
C225 C226 C227 C228 39.2(7) . . . . ?
C224 C223 C228 C227 63.6(6) . . . . ?
C229 C223 C228 C227 -55.5(6) . . . . ?
S16 C223 C228 C227 174.4(4) . . . . ?
C232 C227 C228 C223 47.4(6) . . . . ?
C226 C227 C228 C223 -49.2(7) . . . . ?
C228 C223 C229 C231 69.3(5) . . . . ?
C224 C223 C229 C231 -40.0(6) . . . . ?
S16 C223 C229 C231 -159.5(4) . . . . ?
C226 C225 C230 C231 -41.5(6) . . . . ?
C224 C225 C230 C231 67.7(6) . . . . ?
C225 C230 C231 C229 -66.6(6) . . . . ?
C225 C230 C231 C232 36.4(6) . . . . ?
C223 C229 C231 C230 48.7(6) . . . . ?
C223 C229 C231 C232 -69.2(5) . . . . ?
C226 C227 C232 C231 47.1(6) . . . . ?
C228 C227 C232 C231 -56.4(7) . . . . ?
C230 C231 C232 C227 -44.2(7) . . . . ?
C229 C231 C232 C227 68.7(6) . . . . ?
Ag19 S14 C233 C234 169.5(3) . . . . ?
Ag21 S14 C233 C234 -107.2(3) . . . . ?
Ag3 S14 C233 C234 54.0(4) . . . . ?
Ag19 S14 C233 C239 51.5(4) . . . . ?
Ag21 S14 C233 C239 134.8(3) . . . . ?
Ag3 S14 C233 C239 -64.0(4) . . . . ?
Ag19 S14 C233 C238 -77.9(3) . . . . ?
Ag21 S14 C233 C238 5.5(4) . . . . ?
Ag3 S14 C233 C238 166.7(3) . . . . ?
C239 C233 C234 C235 -58.8(5) . . . . ?
C238 C233 C234 C235 63.3(5) . . . . ?
S14 C233 C234 C235 -178.0(3) . . . . ?
C233 C234 C235 C236 -63.1(5) . . . . ?
C233 C234 C235 C240 52.5(6) . . . . ?
C240 C235 C236 C237 -57.4(5) . . . . ?
C234 C235 C236 C237 63.1(5) . . . . ?
C235 C236 C237 C238 -58.5(5) . . . . ?
C235 C236 C237 C242 54.2(6) . . . . ?
C242 C237 C238 C233 -52.8(5) . . . . ?
C236 C237 C238 C233 63.6(5) . . . . ?
C234 C233 C238 C237 -72.5(5) . . . . ?
C239 C233 C238 C237 45.7(6) . . . . ?
S14 C233 C238 C237 172.9(3) . . . . ?
C234 C233 C239 C241 71.8(5) . . . . ?
C238 C233 C239 C241 -43.4(6) . . . . ?
S14 C233 C239 C241 -171.5(3) . . . . ?
C236 C235 C240 C241 59.8(6) . . . . ?
C234 C235 C240 C241 -60.1(6) . . . . ?
C235 C240 C241 C242 -57.4(7) . . . . ?
C235 C240 C241 C239 61.6(6) . . . . ?
C233 C239 C241 C242 54.9(6) . . . . ?
C233 C239 C241 C240 -65.4(5) . . . . ?
C240 C241 C242 C237 44.8(6) . . . . ?
C239 C241 C242 C237 -65.1(5) . . . . ?
C238 C237 C242 C241 62.6(5) . . . . ?
C236 C237 C242 C241 -43.4(6) . . . . ?
Ag24 S18 C243 C244 -54.3(4) . . . . ?
Ag28 S18 C243 C244 -144.7(3) . . . . ?
Ag4 S18 C243 C244 47.3(4) . . . . ?
Ag25 S18 C243 C244 138.2(3) . . . . ?
Ag24 S18 C243 C248 62.6(4) . . . . ?
Ag28 S18 C243 C248 -27.8(5) . . . . ?
Ag4 S18 C243 C248 164.3(3) . . . . ?
Ag25 S18 C243 C248 -104.8(4) . . . . ?
Ag24 S18 C243 C249 -168.8(3) . . . . ?
Ag28 S18 C243 C249 100.8(3) . . . . ?
Ag4 S18 C243 C249 -67.1(4) . . . . ?
Ag25 S18 C243 C249 23.8(4) . . . . ?
C248 C243 C244 C245 66.1(6) . . . . ?
C249 C243 C244 C245 -54.7(6) . . . . ?
S18 C243 C244 C245 -169.5(4) . . . . ?
C243 C244 C245 C250 45.5(7) . . . . ?
C243 C244 C245 C246 -52.0(6) . . . . ?
C250 C245 C246 C247 -65.6(6) . . . . ?
C244 C245 C246 C247 41.6(7) . . . . ?
C245 C246 C247 C252 66.0(7) . . . . ?
C245 C246 C247 C248 -42.6(7) . . . . ?
C244 C243 C248 C247 -68.4(6) . . . . ?
C249 C243 C248 C247 46.7(7) . . . . ?
S18 C243 C248 C247 171.5(4) . . . . ?
C252 C247 C248 C243 -55.1(7) . . . . ?
C246 C247 C248 C243 54.8(6) . . . . ?
C244 C243 C249 C251 69.9(5) . . . . ?
C248 C243 C249 C251 -43.7(6) . . . . ?
S18 C243 C249 C251 -173.2(4) . . . . ?
C246 C245 C250 C251 54.4(6) . . . . ?
C244 C245 C250 C251 -52.3(6) . . . . ?
C243 C249 C251 C252 52.7(6) . . . . ?
C243 C249 C251 C250 -69.0(5) . . . . ?
C245 C250 C251 C249 64.5(6) . . . . ?
C245 C250 C251 C252 -53.6(6) . . . . ?
C248 C247 C252 C251 64.4(6) . . . . ?
C246 C247 C252 C251 -43.4(6) . . . . ?
C249 C251 C252 C247 -68.1(6) . . . . ?
C250 C251 C252 C247 42.9(7) . . . . ?

_refine_diff_density_max         1.424
_refine_diff_density_min         -1.407
_refine_diff_density_rms         0.098

_shelx_res_file                  
;

    8.res created by SHELXL-2014/7

TITL dm16267_a.res in C2/c
CELL 1.54178 50.8135 29.3497 49.1614 90 110.274 90
ZERR       8  0.0018  0.0008  0.0016  0   0.004  0
LATT 7
SYMM -X,+Y,0.5-Z
SFAC C     H   S   P  Ag  Pt
UNIT 2016 2640 144 32 224 8
L.S. 80
ACTA
BOND $H
FMAP 2
PLAN 2
bloc 3 -3 c151 > c252
bloc 2 -2 c51  > c150
bloc 1 -1 ag1 > c50
size 0.20 0.18 0.16
omit -1 150
delu 0.002  S18 C243  P1 C13 C96 C97 C233 C239    .
dfix 2.15 0.001 H10F H11B h10e H98b
delu 0.002 S12 C183 C129 C131
conf
temp -150
WGHT    0.050000    1.880000
FVAR       0.31257
AG1   5    0.360127    0.048710    0.853952    11.00000    0.03820    0.03619 =
         0.03931   -0.01066    0.01151    0.00977
AG2   5    0.271126    0.362224    0.853764    11.00000    0.03678    0.03926 =
         0.03931    0.01210    0.01357    0.01167
AG3   5    0.426899    0.250080    1.031159    11.00000    0.03254    0.03477 =
         0.03529   -0.00918    0.01115    0.00921
AG4   5    0.471538    0.337263    0.851176    11.00000    0.03842    0.03849 =
         0.03904   -0.01184    0.01455   -0.01217
AG5   5    0.312126    0.141613    0.831251    11.00000    0.03808    0.03798 =
         0.03850   -0.01039    0.01180   -0.01034
AG6   5    0.412590    0.137625    0.839851    11.00000    0.03971    0.03736 =
         0.03850    0.01031    0.01378    0.01073
AG7   5    0.380002    0.088583    0.924773    11.00000    0.03398    0.03454 =
         0.03691    0.00945    0.01115   -0.00911
AG8   5    0.366248    0.195418    0.844689    11.00000    0.03873    0.03326 =
         0.03482    0.00914    0.01160    0.00918
AG9   5    0.403846    0.163187    0.898823    11.00000    0.03229    0.03339 =
         0.03735   -0.00815    0.00979   -0.00763
AG10  5    0.346365    0.175389    0.890748    11.00000    0.03406    0.03422 =
         0.03796   -0.01034    0.01317   -0.00998
AG11  5    0.282113    0.232357    0.839711    11.00000    0.03611    0.03955 =
         0.03831   -0.01096    0.01290    0.01000
AG12  5    0.316720    0.347967    0.924999    11.00000    0.03422    0.03555 =
         0.03652    0.01055    0.01285    0.01037
AG13  5    0.330416    0.377322    0.831490    11.00000    0.03854    0.03820 =
         0.03826    0.01096    0.01304    0.01109
AG14  5    0.328983    0.262075    0.898876    11.00000    0.03336    0.03497 =
         0.03768    0.01117    0.01357    0.01046
AG15  5    0.359870    0.337965    0.890423    11.00000    0.03389    0.03412 =
         0.03781    0.00990    0.01118    0.00988
AG16  5    0.336742    0.275304    0.844619    11.00000    0.03417    0.03836 =
         0.03461    0.00964    0.01149    0.01163
AG17  5    0.464697    0.292422    0.979957    11.00000    0.03464    0.03382 =
         0.03654   -0.00901    0.01238   -0.00880
AG18  5    0.361405    0.310581    0.979832    11.00000    0.03222    0.03574 =
         0.03683    0.00947    0.01199    0.00881
AG19  5    0.403794    0.146660    0.979882    11.00000    0.03362    0.03462 =
         0.03686   -0.00928    0.01218    0.01008
AG20  5    0.396289    0.305502    0.943162    11.00000    0.03814    0.03244 =
         0.03471   -0.00842    0.01272   -0.00846
AG21  5    0.370670    0.220168    0.943218    11.00000    0.03266    0.03660 =
         0.03479    0.00997    0.01071   -0.01006
AG22  5    0.426197    0.224371    0.943190    11.00000    0.03174    0.03750 =
         0.03488   -0.01042    0.01043    0.01107
AG23  5    0.394809    0.380054    0.839352    11.00000    0.03698    0.03806 =
         0.03822    0.01034    0.01194   -0.01119
AG24  5    0.478170    0.313182    0.925000    11.00000    0.03415    0.03565 =
         0.03701   -0.01041    0.01263   -0.00963
AG25  5    0.438668    0.231614    0.830851    11.00000    0.03814    0.03928 =
         0.03815   -0.01121    0.01404   -0.01063
AG26  5    0.391576    0.279402    0.844820    11.00000    0.03479    0.03740 =
         0.03437   -0.00895    0.01132   -0.01122
AG27  5    0.415891    0.325069    0.898713    11.00000    0.03391    0.03463 =
         0.03741   -0.01117    0.01357   -0.01045
AG28  5    0.434419    0.236423    0.890497    11.00000    0.03351    0.03505 =
         0.03796    0.01021    0.01328    0.00938
P1    4    0.347973   -0.026742    0.837900    11.00000    0.03663    0.03662 =
         0.03848   -0.01207    0.00925    0.00880
P2    4    0.231276    0.410472    0.838324    11.00000    0.04166    0.04781 =
         0.04704    0.01329    0.00969    0.00978
P3    4    0.443399    0.250015    1.081042    11.00000    0.04206    0.04380 =
         0.04433   -0.00895    0.01149    0.00759
P4    4    0.508491    0.362476    0.837717    11.00000    0.04824    0.04936 =
         0.04456    0.00840    0.01517   -0.01065
PT1   6    0.381410    0.249990    0.894171    11.00000    0.03826    0.04039 =
         0.04361    0.00823    0.01174    0.00776
S1    3    0.406612    0.086658    0.878374    11.00000    0.03321    0.03252 =
         0.03716   -0.00306    0.00979   -0.00120
S2    3    0.335106    0.093121    0.885860    11.00000    0.03723    0.03947 =
         0.04518   -0.00663    0.01054    0.00576
S3    3    0.352659    0.124177    0.816784    11.00000    0.04702    0.04318 =
         0.04463   -0.00993    0.01247   -0.00923
S4    3    0.270694    0.156338    0.840161    11.00000    0.04872    0.05183 =
         0.04956    0.00969    0.01110    0.01085
S5    3    0.456465    0.156516    0.838341    11.00000    0.04411    0.04273 =
         0.04379    0.01134    0.01444    0.01049
S6    3    0.420191    0.074897    0.968974    11.00000    0.03975    0.04298 =
         0.04691   -0.01197    0.01148   -0.00886
S7    3    0.279508    0.285616    0.878571    11.00000    0.03169    0.03643 =
         0.03797   -0.00673    0.01258    0.00871
S8    3    0.321422    0.394457    0.884643    11.00000    0.03388    0.03570 =
         0.03689    0.01115    0.01352    0.01025
S9    3    0.293962    0.316588    0.817007    11.00000    0.04020    0.05019 =
         0.04497    0.00925    0.01005    0.01138
S10   3    0.364722    0.432000    0.848491    11.00000    0.05555    0.05073 =
         0.04966   -0.00814    0.01324   -0.00844
S11   3    0.312009    0.316560    0.968390    11.00000    0.03847    0.04054 =
         0.04589    0.01054    0.01021    0.00738
S12   3    0.452694    0.220573    0.996410    11.00000    0.03049    0.03432 =
         0.03538   -0.00853    0.01138   -0.00276
S13   3    0.411028    0.320343    0.996686    11.00000    0.04300    0.03887 =
         0.04166    0.00555    0.01317    0.01026
S14   3    0.382338    0.207851    0.996518    11.00000    0.03153    0.03362 =
         0.03476    0.00342    0.01141   -0.00500
S15   3    0.486416    0.357662    0.967690    11.00000    0.03292    0.03457 =
         0.03608   -0.00763    0.01262   -0.00628
S16   3    0.420154    0.310577    0.816739    11.00000    0.04265    0.04704 =
         0.04130   -0.00459    0.01148   -0.01163
S17   3    0.441206    0.373951    0.870785    11.00000    0.04356    0.04442 =
         0.05451    0.01077    0.01249   -0.01182
S18   3    0.479443    0.262438    0.885825    11.00000    0.03597    0.04352 =
         0.04438   -0.01071    0.01052   -0.00777

C1    1    0.313798   -0.023235    0.808551    11.00000    0.04748    0.04308 =
         0.04124   -0.00588    0.00925    0.01302
C2    1    0.310061   -0.019043    0.779130    11.00000    0.05380    0.05707 =
         0.05008   -0.00828    0.00716   -0.00906
AFIX  43
H2    2    0.325785   -0.016945    0.772955    11.00000   -1.20000
AFIX   0
C3    1    0.281928   -0.017957    0.758316    11.00000    0.04993    0.05721 =
         0.05341   -0.01630    0.00626   -0.01531
AFIX  43
H3    2    0.278969   -0.015320    0.738212    11.00000   -1.20000
AFIX   0
C4    1    0.259792   -0.020694    0.767440    11.00000    0.06017    0.05080 =
         0.06056   -0.02200    0.01882   -0.02018
AFIX  43
H4    2    0.241320   -0.019313    0.753616    11.00000   -1.20000
AFIX   0
C5    1    0.263552   -0.025557    0.797063    11.00000    0.04590    0.05893 =
         0.05457   -0.01162    0.01134    0.01529
AFIX  43
H5    2    0.247841   -0.028140    0.803225    11.00000   -1.20000
AFIX   0
C6    1    0.291085   -0.026516    0.817382    11.00000    0.05028    0.04950 =
         0.05601   -0.01613    0.01615    0.01134
AFIX  43
H6    2    0.293924   -0.029474    0.837444    11.00000   -1.20000
AFIX   0
C7    1    0.338034   -0.069505    0.860959    11.00000    0.04548    0.05462 =
         0.05198    0.00688    0.01161   -0.00057
C8    1    0.315625   -0.099853    0.851809    11.00000    0.05964    0.06115 =
         0.04523   -0.00713    0.01411   -0.01527
AFIX  43
H8    2    0.303621   -0.099964    0.832084    11.00000   -1.20000
AFIX   0
C9    1    0.310602   -0.130417    0.871576    11.00000    0.05065    0.05493 =
         0.05287   -0.00834    0.01591   -0.01379
AFIX  43
H9    2    0.295418   -0.151343    0.865360    11.00000   -1.20000
AFIX   0
C10   1    0.328670   -0.129274    0.900902    11.00000    0.04715    0.05834 =
         0.05212    0.01327    0.01137   -0.01008
AFIX  43
H10   2    0.325281   -0.149141    0.914586    11.00000   -1.20000
AFIX   0
C11   1    0.351018   -0.099822    0.909803    11.00000    0.05221    0.05609 =
         0.04510   -0.01067    0.01385    0.00197
AFIX  43
H11   2    0.363129   -0.100000    0.929488    11.00000   -1.20000
AFIX   0
C12   1    0.356164   -0.069677    0.890342    11.00000    0.06106    0.05742 =
         0.05103    0.00617    0.01373   -0.01444
AFIX  43
H12   2    0.371680   -0.049405    0.896687    11.00000   -1.20000
AFIX   0
C13   1    0.376026   -0.050658    0.823846    11.00000    0.05373    0.04952 =
         0.04599    0.00306    0.01958    0.01868
C14   1    0.382953   -0.097293    0.829654    11.00000    0.05862    0.04783 =
         0.05300    0.00545    0.01455    0.01420
AFIX  43
H14   2    0.374429   -0.114662    0.840658    11.00000   -1.20000
AFIX   0
C15   1    0.402381   -0.117595    0.819114    11.00000    0.05383    0.04491 =
         0.05194    0.00916    0.01366    0.01986
AFIX  43
H15   2    0.406616   -0.149085    0.822398    11.00000   -1.20000
AFIX   0
C16   1    0.415421   -0.091956    0.803943    11.00000    0.04620    0.05093 =
         0.06003   -0.01465    0.01639   -0.00937
AFIX  43
H16   2    0.429151   -0.105669    0.797494    11.00000   -1.20000
AFIX   0
C17   1    0.408609   -0.045874    0.797952    11.00000    0.04810    0.06212 =
         0.05653    0.01324    0.02019    0.01214
AFIX  43
H17   2    0.417334   -0.028769    0.787020    11.00000   -1.20000
AFIX   0
C18   1    0.388754   -0.024777    0.808162    11.00000    0.05011    0.05968 =
         0.05645    0.01448    0.01804    0.01403
AFIX  43
H18   2    0.384199    0.006526    0.804367    11.00000   -1.20000
AFIX   0
C19   1    0.206029    0.399168    0.803772    11.00000    0.04769    0.04698 =
         0.04574    0.00920    0.00510    0.00620
C20   1    0.203253    0.354172    0.793727    11.00000    0.05657    0.05286 =
         0.04703    0.00549    0.01427    0.01762
AFIX  43
H20   2    0.215666    0.331320    0.804687    11.00000   -1.20000
AFIX   0
C21   1    0.182355    0.342942    0.767743    11.00000    0.05522    0.05346 =
         0.05584   -0.01566    0.00971    0.01872
AFIX  43
H21   2    0.180741    0.312582    0.760650    11.00000   -1.20000
AFIX   0
C22   1    0.163467    0.376867    0.751859    11.00000    0.05650    0.04999 =
         0.05769   -0.00873    0.01070    0.01140
AFIX  43
H22   2    0.149194    0.369280    0.734044    11.00000   -1.20000
AFIX   0
C23   1    0.165729    0.420762    0.762153    11.00000    0.05727    0.04782 =
         0.04865    0.00979    0.00947    0.01365
AFIX  43
H23   2    0.152559    0.443142    0.751794    11.00000   -1.20000
AFIX   0
C24   1    0.187268    0.432638    0.787740    11.00000    0.05553    0.04324 =
         0.04748   -0.00089    0.00498    0.00043
AFIX  43
H24   2    0.189244    0.463314    0.794310    11.00000   -1.20000
AFIX   0
C25   1    0.205530    0.402630    0.854044    11.00000    0.04706    0.05102 =
         0.05052    0.00983    0.01343    0.01717
C26   1    0.181694    0.380205    0.835018    11.00000    0.05221    0.06074 =
         0.05504    0.01790    0.00636   -0.01690
AFIX  43
H26   2    0.181512    0.370858    0.816453    11.00000   -1.20000
AFIX   0
C27   1    0.158527    0.371590    0.842983    11.00000    0.05858    0.05843 =
         0.05807   -0.01834    0.02270   -0.01822
AFIX  43
H27   2    0.142630    0.356202    0.830116    11.00000   -1.20000
AFIX   0
C28   1    0.158936    0.386147    0.870708    11.00000    0.05429    0.06033 =
         0.04986   -0.01529    0.00327    0.01373
AFIX  43
H28   2    0.143124    0.381107    0.876417    11.00000   -1.20000
AFIX   0
C29   1    0.182494    0.407679    0.889293    11.00000    0.05038    0.05336 =
         0.05170    0.00926    0.01197    0.00996
AFIX  43
H29   2    0.182978    0.416482    0.908056    11.00000   -1.20000
AFIX   0
C30   1    0.205973    0.416866    0.880832    11.00000    0.06535    0.05579 =
         0.06647   -0.00584    0.02927    0.02405
AFIX  43
H30   2    0.221795    0.432653    0.893519    11.00000   -1.20000
AFIX   0
C31   1    0.242446    0.471814    0.845201    11.00000    0.04671    0.05030 =
         0.05350   -0.00679    0.01249   -0.00424
C32   1    0.233248    0.502453    0.861358    11.00000    0.04481    0.05676 =
         0.05810   -0.01890    0.01008   -0.00943
AFIX  43
H32   2    0.219917    0.493664    0.869957    11.00000   -1.20000
AFIX   0
C33   1    0.244266    0.547335    0.864729    11.00000    0.06351    0.05055 =
         0.05805    0.00959    0.01806    0.01737
AFIX  43
H33   2    0.238188    0.568952    0.875672    11.00000   -1.20000
AFIX   0
C34   1    0.264364    0.560422    0.851889    11.00000    0.06036    0.05114 =
         0.05658   -0.00858    0.01933    0.00857
AFIX  43
H34   2    0.271863    0.590412    0.854547    11.00000   -1.20000
AFIX   0
C35   1    0.272780    0.529486    0.835711    11.00000    0.05619    0.04909 =
         0.05960   -0.01614    0.01978   -0.01324
AFIX  43
H35   2    0.285626    0.538286    0.826502    11.00000   -1.20000
AFIX   0
C36   1    0.262241    0.484109    0.832716    11.00000    0.05137    0.05904 =
         0.05323    0.01015    0.01250   -0.00742
AFIX  43
H36   2    0.268683    0.462227    0.822226    11.00000   -1.20000
AFIX   0
C37   1    0.415952    0.268478    1.095374    11.00000    0.04836    0.04211 =
         0.04133   -0.01124    0.01600    0.00884
C38   1    0.395099    0.295019    1.076994    11.00000    0.03971    0.04743 =
         0.05557   -0.01465    0.01424   -0.00253
AFIX  43
H38   2    0.396642    0.305402    1.059304    11.00000   -1.20000
AFIX   0
C39   1    0.371687    0.306888    1.084018    11.00000    0.04587    0.05839 =
         0.04834   -0.01156    0.01210   -0.01375
AFIX  43
H39   2    0.357468    0.325864    1.071508    11.00000   -1.20000
AFIX   0
C40   1    0.369537    0.290579    1.109472    11.00000    0.04585    0.05009 =
         0.05202   -0.01171    0.01072   -0.01570
AFIX  43
H40   2    0.353664    0.298187    1.114556    11.00000   -1.20000
AFIX   0
C41   1    0.389823    0.263963    1.127100    11.00000    0.05504    0.05419 =
         0.05303    0.00824    0.02381   -0.01433
AFIX  43
H41   2    0.387997    0.252719    1.144480    11.00000   -1.20000
AFIX   0
C42   1    0.413348    0.252585    1.120445    11.00000    0.05137    0.05050 =
         0.05426    0.00419    0.01964   -0.01337
AFIX  43
H42   2    0.427559    0.233881    1.133208    11.00000   -1.20000
AFIX   0
C43   1    0.472324    0.295164    1.094978    11.00000    0.04373    0.04835 =
         0.04072   -0.01041    0.00020   -0.00515
C44   1    0.476101    0.320673    1.120044    11.00000    0.04607    0.04934 =
         0.05922   -0.01128    0.01029   -0.00593
AFIX  43
H44   2    0.464924    0.315084    1.131689    11.00000   -1.20000
AFIX   0
C45   1    0.496811    0.354806    1.127663    11.00000    0.06184    0.04348 =
         0.05548   -0.01026    0.01236   -0.01199
AFIX  43
H45   2    0.499942    0.372250    1.144776    11.00000   -1.20000
AFIX   0
C46   1    0.512558    0.362946    1.110306    11.00000    0.04331    0.05546 =
         0.05143    0.00113   -0.00517    0.01164
AFIX  43
H46   2    0.526179    0.386574    1.115356    11.00000   -1.20000
AFIX   0
C47   1    0.508814    0.336936    1.085311    11.00000    0.05627    0.05514 =
         0.04324    0.00669   -0.00891   -0.00753
AFIX  43
H47   2    0.520471    0.341277    1.074028    11.00000   -1.20000
AFIX   0
C48   1    0.487728    0.304942    1.077652    11.00000    0.03809    0.04504 =
         0.05068    0.00853    0.00580    0.00863
AFIX  43
H48   2    0.483704    0.289122    1.059809    11.00000   -1.20000
AFIX   0
C49   1    0.459861    0.193283    1.095099    11.00000    0.04145    0.04912 =
         0.04445    0.01089    0.01255    0.01081
C50   1    0.483450    0.186436    1.120205    11.00000    0.04733    0.04645 =
         0.05447    0.01060    0.02103    0.00623
AFIX  43
H50   2    0.492112    0.211657    1.132035    11.00000   -1.20000
AFIX   0
C51   1    0.494219    0.142402    1.127815    11.00000    0.05044    0.05130 =
         0.04960    0.01154    0.01447    0.01846
AFIX  43
H51   2    0.510376    0.137523    1.144534    11.00000   -1.20000
AFIX   0
C52   1    0.480827    0.106179    1.110467    11.00000    0.04745    0.04776 =
         0.05021    0.00806    0.01477    0.00739
AFIX  43
H52   2    0.487819    0.076236    1.115780    11.00000   -1.20000
AFIX   0
C53   1    0.457727    0.112145    1.085791    11.00000    0.05181    0.04571 =
         0.06591    0.01563    0.01761    0.01281
AFIX  43
H53   2    0.449005    0.086587    1.074355    11.00000   -1.20000
AFIX   0
C54   1    0.447088    0.156158    1.077569    11.00000    0.04806    0.04590 =
         0.04824   -0.00220    0.01542    0.01563
AFIX  43
H54   2    0.431419    0.160704    1.060327    11.00000   -1.20000
AFIX   0
C55   1    0.538357    0.386935    0.865568    11.00000    0.05372    0.05000 =
         0.04781    0.00951    0.01178   -0.02276
C56   1    0.535092    0.389838    0.892487    11.00000    0.05689    0.05461 =
         0.04539   -0.00444   -0.00211   -0.01818
AFIX  43
H56   2    0.518733    0.377824    0.895018    11.00000   -1.20000
AFIX   0
C57   1    0.555306    0.409862    0.915161    11.00000    0.05283    0.04875 =
         0.05236    0.00611    0.00931    0.00767
AFIX  43
H57   2    0.553096    0.410478    0.933571    11.00000   -1.20000
AFIX   0
C58   1    0.578098    0.428633    0.912379    11.00000    0.05630    0.05887 =
         0.04516   -0.00554   -0.00624   -0.01843
AFIX  43
H58   2    0.591227    0.443850    0.928432    11.00000   -1.20000
AFIX   0
C59   1    0.583018    0.426136    0.885528    11.00000    0.05274    0.05017 =
         0.05284    0.00638    0.00601    0.00584
AFIX  43
H59   2    0.599713    0.437882    0.883619    11.00000   -1.20000
AFIX   0
C60   1    0.561652    0.405109    0.861517    11.00000    0.05563    0.05970 =
         0.04979    0.00960    0.00946   -0.01456
AFIX  43
H60   2    0.563612    0.403782    0.843005    11.00000   -1.20000
AFIX   0
C61   1    0.493318    0.409100    0.813320    11.00000    0.04702    0.05707 =
         0.05682    0.00103    0.01691   -0.01293
C62   1    0.508659    0.448352    0.814187    11.00000    0.06650    0.05105 =
         0.04489   -0.00744    0.00843   -0.01811
AFIX  43
H62   2    0.527442    0.450297    0.827272    11.00000   -1.20000
AFIX   0
C63   1    0.496950    0.484871    0.796191    11.00000    0.06047    0.05067 =
         0.06469    0.01387    0.01830    0.00911
AFIX  43
H63   2    0.507585    0.511808    0.797087    11.00000   -1.20000
AFIX   0
C64   1    0.469079    0.481833    0.776479    11.00000    0.05679    0.04873 =
         0.05027    0.00664    0.01534    0.00531
AFIX  43
H64   2    0.460901    0.506336    0.763724    11.00000   -1.20000
AFIX   0
C65   1    0.454309    0.443403    0.776139    11.00000    0.06257    0.05804 =
         0.04945   -0.01384    0.01037   -0.00358
AFIX  43
H65   2    0.435580    0.441237    0.762950    11.00000   -1.20000
AFIX   0
C66   1    0.465778    0.406693    0.794637    11.00000    0.04945    0.05537 =
         0.04488    0.00962    0.00585    0.00888
AFIX  43
H66   2    0.454778    0.380412    0.794369    11.00000   -1.20000
AFIX   0
C67   1    0.526133    0.311476    0.827496    11.00000    0.05095    0.05649 =
         0.04904   -0.00804    0.01867   -0.00844
C68   1    0.554462    0.299022    0.840930    11.00000    0.05310    0.05830 =
         0.03973   -0.00806    0.00996    0.00259
AFIX  43
H68   2    0.566464    0.316099    0.856807    11.00000   -1.20000
AFIX   0
C69   1    0.564489    0.261465    0.830580    11.00000    0.04403    0.06264 =
         0.05576   -0.01507    0.01128   -0.00935
AFIX  43
H69   2    0.583737    0.253502    0.839061    11.00000   -1.20000
AFIX   0
C70   1    0.547051    0.235170    0.808084    11.00000    0.05126    0.04677 =
         0.05201    0.00998    0.01347   -0.00946
AFIX  43
H70   2    0.554177    0.208854    0.801756    11.00000   -1.20000
AFIX   0
C71   1    0.518229    0.247921    0.794445    11.00000    0.04637    0.05771 =
         0.05728   -0.01204    0.01470   -0.01116
AFIX  43
H71   2    0.506197    0.230998    0.778506    11.00000   -1.20000
AFIX   0
C72   1    0.508353    0.285212    0.804932    11.00000    0.05498    0.04353 =
         0.05743    0.01494   -0.01326    0.01189
AFIX  43
H72   2    0.489092    0.293204    0.796660    11.00000   -1.20000
AFIX   0
C73   1    0.437645    0.051321    0.890041    11.00000    0.03708    0.04122 =
         0.04474   -0.00798    0.01116    0.00755
C74   1    0.462218    0.079204    0.909143    11.00000    0.03969    0.03957 =
         0.05307   -0.00396    0.01461    0.00923
AFIX  23
H74A  2    0.457161    0.091648    0.925395    11.00000   -1.20000
H74B  2    0.464833    0.105412    0.897658    11.00000   -1.20000
AFIX   0
C75   1    0.490660    0.054264    0.922045    11.00000    0.04327    0.04641 =
         0.05249   -0.01057    0.00873    0.01375
AFIX  13
H75   2    0.507197    0.072578    0.934062    11.00000   -1.20000
AFIX   0
C76   1    0.484090    0.010441    0.935327    11.00000    0.04642    0.04929 =
         0.04307   -0.00906   -0.01300    0.01586
AFIX  23
H76A  2    0.484470    0.018636    0.954994    11.00000   -1.20000
H76B  2    0.500210   -0.010202    0.938040    11.00000   -1.20000
AFIX   0
C77   1    0.457178   -0.018976    0.921446    11.00000    0.04386    0.04333 =
         0.03465   -0.00994   -0.00439   -0.00098
AFIX  13
H77   2    0.454202   -0.042328    0.934909    11.00000   -1.20000
AFIX   0
C78   1    0.433327    0.015502    0.910663    11.00000    0.04037    0.04585 =
         0.04985    0.00892   -0.00380    0.00630
AFIX  23
H78A  2    0.415650   -0.001081    0.900619    11.00000   -1.20000
H78B  2    0.431190    0.031179    0.927608    11.00000   -1.20000
AFIX   0
C79   1    0.447233    0.032845    0.865781    11.00000    0.05101    0.03721 =
         0.04792   -0.00311    0.01162    0.01658
AFIX  23
H79A  2    0.431021    0.018987    0.850487    11.00000   -1.20000
H79B  2    0.454204    0.058361    0.856973    11.00000   -1.20000
AFIX   0
C80   1    0.492969    0.029584    0.896049    11.00000    0.04016    0.04501 =
         0.05186   -0.00697    0.00996    0.01186
AFIX  23
H80A  2    0.510586    0.011758    0.903081    11.00000   -1.20000
H80B  2    0.495708    0.053265    0.882937    11.00000   -1.20000
AFIX   0
C81   1    0.470330   -0.002623    0.877152    11.00000    0.04621    0.04301 =
         0.04767    0.00441    0.01207    0.01476
AFIX  13
H81   2    0.475720   -0.016239    0.861183    11.00000   -1.20000
AFIX   0
C82   1    0.459917   -0.039369    0.893739    11.00000    0.04828    0.04773 =
         0.04446    0.00461    0.00588    0.00815
AFIX  23
H82A  2    0.441485   -0.051202    0.881118    11.00000   -1.20000
H82B  2    0.473336   -0.065108    0.898908    11.00000   -1.20000
AFIX   0
C83   1    0.307540    0.068386    0.898419    11.00000    0.03187    0.03714 =
         0.04487   -0.00688    0.00882   -0.00665
C84   1    0.280822    0.052426    0.875135    11.00000    0.05112    0.05674 =
         0.04457   -0.00635    0.00650   -0.01194
AFIX  23
H84A  2    0.285881    0.030278    0.862572    11.00000   -1.20000
H84B  2    0.271941    0.078914    0.862936    11.00000   -1.20000
AFIX   0
C85   1    0.258975    0.030051    0.886266    11.00000    0.04857    0.05345 =
         0.04782    0.00964    0.00710   -0.01697
AFIX  13
H85   2    0.241526    0.019807    0.870522    11.00000   -1.20000
AFIX   0
C86   1    0.253991    0.067636    0.906187    11.00000    0.03915    0.04939 =
         0.06214    0.01616    0.00257    0.01433
AFIX  23
H86A  2    0.240352    0.089036    0.893091    11.00000   -1.20000
H86B  2    0.244037    0.052440    0.917791    11.00000   -1.20000
AFIX   0
C87   1    0.275986    0.096850    0.927104    11.00000    0.05809    0.05092 =
         0.05378    0.00657    0.02558    0.01688
AFIX  13
H87   2    0.269698    0.122687    0.936627    11.00000   -1.20000
AFIX   0
C88   1    0.298332    0.107191    0.911838    11.00000    0.04755    0.04760 =
         0.04517   -0.00779    0.01661    0.00682
AFIX  23
H88A  2    0.290266    0.130495    0.896669    11.00000   -1.20000
H88B  2    0.315130    0.120784    0.926482    11.00000   -1.20000
AFIX   0
C89   1    0.320035    0.034113    0.923887    11.00000    0.04612    0.04824 =
         0.05075    0.00602    0.00874    0.00728
AFIX  23
H89A  2    0.330502    0.010082    0.917801    11.00000   -1.20000
H89B  2    0.333438    0.050341    0.940637    11.00000   -1.20000
AFIX   0
C90   1    0.274754   -0.008096    0.906371    11.00000    0.05558    0.04439 =
         0.05362    0.00902    0.01840    0.01198
AFIX  23
H90A  2    0.283489   -0.028513    0.895890    11.00000   -1.20000
H90B  2    0.261489   -0.026315    0.912657    11.00000   -1.20000
AFIX   0
C91   1    0.297609    0.012266    0.933087    11.00000    0.04894    0.03928 =
         0.05537   -0.00457    0.01223   -0.01021
AFIX  13
H91   2    0.305595   -0.011079    0.948579    11.00000   -1.20000
AFIX   0
C92   1    0.288843    0.056004    0.945216    11.00000    0.04593    0.05272 =
         0.04402    0.00050    0.01220   -0.01130
AFIX  23
H92A  2    0.275505    0.046340    0.954758    11.00000   -1.20000
H92B  2    0.305828    0.067066    0.960823    11.00000   -1.20000
AFIX   0
C93   1    0.334883    0.121636    0.778916    11.00000    0.04742    0.04368 =
         0.03782    0.00404    0.01057    0.00721
C94   1    0.349859    0.146813    0.761914    11.00000    0.06188    0.06053 =
         0.04075    0.00771    0.00771   -0.01839
AFIX  23
H94A  2    0.369845    0.137645    0.769334    11.00000   -1.20000
H94B  2    0.349090    0.179809    0.765753    11.00000   -1.20000
AFIX   0
C95   1    0.338309    0.139339    0.728436    11.00000    0.05818    0.05831 =
         0.04399    0.01414    0.00842    0.00133
AFIX  13
H95   2    0.349014    0.155649    0.717737    11.00000   -1.20000
AFIX   0
C96   1    0.307698    0.154910    0.720588    11.00000    0.06552    0.05569 =
         0.04845    0.01858    0.00761    0.02627
AFIX  23
H96A  2    0.297831    0.144093    0.700553    11.00000   -1.20000
H96B  2    0.308067    0.188576    0.719520    11.00000   -1.20000
AFIX   0
C97   1    0.287588    0.143074    0.738297    11.00000    0.05057    0.05079 =
         0.05402   -0.01155    0.00005    0.00097
AFIX  13
H97   2    0.268822    0.158130    0.732965    11.00000   -1.20000
AFIX   0
C98   1    0.309977    0.150042    0.769886    11.00000    0.07585    0.06456 =
         0.05192   -0.01289    0.00916    0.01910
AFIX   3
H98A  2    0.314206    0.182706    0.774304    11.00000   -1.20000
H98B  2    0.299543    0.139197    0.782313    11.00000   -1.20000
AFIX   0
C99   1    0.326359    0.072810    0.770558    11.00000    0.05338    0.04491 =
         0.05534   -0.01176    0.01173   -0.01432
AFIX  23
H99A  2    0.311079    0.064120    0.777700    11.00000   -1.20000
H99B  2    0.342528    0.052436    0.779787    11.00000   -1.20000
AFIX   0
C100  1    0.337305    0.086751    0.724629    11.00000    0.06159    0.05343 =
         0.04887    0.01285    0.02159    0.01487
AFIX  23
H10A  2    0.331459    0.078961    0.703780    11.00000   -1.20000
H10B  2    0.356167    0.073681    0.734576    11.00000   -1.20000
AFIX   0
C101  1    0.316390    0.066866    0.737568    11.00000    0.04992    0.05018 =
         0.05509   -0.00786    0.00978   -0.01356
AFIX  13
H101  2    0.312270    0.034176    0.731979    11.00000   -1.20000
AFIX   0
C102  1    0.289280    0.093966    0.732291    11.00000    0.06263    0.04540 =
         0.05413   -0.00666    0.02089    0.01116
AFIX  23
H10C  2    0.278024    0.089770    0.711522    11.00000   -1.20000
H10D  2    0.279025    0.077991    0.743306    11.00000   -1.20000
AFIX   0
C103  1    0.242607    0.149248    0.812222    11.00000    0.04181    0.06065 =
         0.05528    0.01058   -0.00582    0.01453
C104  1    0.249135    0.105869    0.798961    11.00000    0.05387    0.05582 =
         0.05389    0.00753   -0.00189    0.01152
AFIX   3
H10E  2    0.266747    0.110022    0.794888    11.00000   -1.20000
H10F  2    0.251752    0.079731    0.812372    11.00000   -1.20000
AFIX   0
C105  1    0.225745    0.096075    0.770922    11.00000    0.05236    0.06194 =
         0.04948    0.00481   -0.01101    0.01703
AFIX  13
H105  2    0.230542    0.069617    0.760698    11.00000   -1.20000
AFIX   0
C106  1    0.217784    0.138009    0.750952    11.00000    0.05589    0.06965 =
         0.04579    0.00909    0.00843    0.00613
AFIX  23
H10G  2    0.204285    0.128977    0.731794    11.00000   -1.20000
H10H  2    0.234747    0.150335    0.748033    11.00000   -1.20000
AFIX   0
C107  1    0.204482    0.175253    0.764469    11.00000    0.06218    0.04975 =
         0.04302    0.00233    0.00456   -0.00959
AFIX  13
H107  2    0.195609    0.201148    0.751253    11.00000   -1.20000
AFIX   0
C108  1    0.228744    0.188806    0.792395    11.00000    0.05937    0.05299 =
         0.04548    0.01012    0.00307   -0.00607
AFIX  23
H10I  2    0.243231    0.204914    0.786824    11.00000   -1.20000
H10J  2    0.221429    0.210523    0.803456    11.00000   -1.20000
AFIX   0
C109  1    0.218940    0.134506    0.824346    11.00000    0.05535    0.06609 =
         0.05174    0.01410    0.00179   -0.01770
AFIX  23
H10K  2    0.226765    0.111499    0.839770    11.00000   -1.20000
H10L  2    0.213433    0.161371    0.833317    11.00000   -1.20000
AFIX   0
C110  1    0.200556    0.081483    0.784990    11.00000    0.10932    0.05356 =
         0.05377    0.02180    0.02017    0.01284
AFIX   3
H11A  2    0.184079    0.068595    0.769543    11.00000   -1.20000
H11B  2    0.209186    0.056096    0.798368    11.00000   -1.20000
AFIX   0
C111  1    0.193098    0.115036    0.801852    11.00000    0.04733    0.05415 =
         0.05435    0.01300    0.00371    0.00514
AFIX  13
H111  2    0.177696    0.106194    0.809098    11.00000   -1.20000
AFIX   0
C112  1    0.184867    0.149499    0.776750    11.00000    0.04611    0.05937 =
         0.05758    0.01777    0.00605    0.01273
AFIX  23
H11C  2    0.173869    0.173311    0.782284    11.00000   -1.20000
H11D  2    0.171440    0.133227    0.760038    11.00000   -1.20000
AFIX   0
C113  1    0.448844    0.139899    0.802344    11.00000    0.05568    0.04903 =
         0.04328    0.00344    0.01928   -0.00694
C114  1    0.425151    0.105839    0.790839    11.00000    0.05960    0.06652 =
         0.04695   -0.01139    0.00726   -0.01651
AFIX  23
H11E  2    0.408361    0.117977    0.794207    11.00000   -1.20000
H11F  2    0.430584    0.077231    0.802063    11.00000   -1.20000
AFIX   0
C115  1    0.417067    0.094425    0.757658    11.00000    0.06669    0.05998 =
         0.04848   -0.01072    0.01969   -0.00798
AFIX  13
H115  2    0.400954    0.072891    0.749784    11.00000   -1.20000
AFIX   0
C116  1    0.412551    0.141657    0.743278    11.00000    0.06197    0.05283 =
         0.05664    0.00740    0.01495    0.01352
AFIX  23
H11G  2    0.405012    0.137861    0.721951    11.00000   -1.20000
H11H  2    0.398438    0.158521    0.749036    11.00000   -1.20000
AFIX   0
C117  1    0.438982    0.169011    0.751451    11.00000    0.06227    0.05049 =
         0.05192    0.01089    0.02229   -0.00071
AFIX  13
H117  2    0.436874    0.196552    0.738896    11.00000   -1.20000
AFIX   0
C118  1    0.448810    0.181403    0.783748    11.00000    0.06334    0.05544 =
         0.05168    0.00892    0.01680    0.00634
AFIX  23
H11I  2    0.436230    0.204977    0.786902    11.00000   -1.20000
H11J  2    0.467981    0.194296    0.789718    11.00000   -1.20000
AFIX   0
C119  1    0.475261    0.113323    0.802189    11.00000    0.05927    0.06088 =
         0.04965    0.00605    0.01926    0.01762
AFIX  23
H11K  2    0.477766    0.086417    0.814986    11.00000   -1.20000
H11L  2    0.491896    0.133118    0.810537    11.00000   -1.20000
AFIX   0
C120  1    0.445926    0.076587    0.756146    11.00000    0.07072    0.04351 =
         0.06321   -0.01328    0.02211   -0.00396
AFIX  23
H12A  2    0.447309    0.044308    0.762331    11.00000   -1.20000
H12B  2    0.443568    0.076228    0.735295    11.00000   -1.20000
AFIX   0
C121  1    0.474282    0.096662    0.771309    11.00000    0.05930    0.08266 =
         0.04351    0.00622    0.01267    0.01603
AFIX  13
H121  2    0.490931    0.079718    0.770140    11.00000   -1.20000
AFIX   0
C122  1    0.466122    0.141209    0.754065    11.00000    0.05805    0.05382 =
         0.05655   -0.00537    0.02146   -0.01492
AFIX  23
H12C  2    0.465070    0.134199    0.734016    11.00000   -1.20000
H12D  2    0.482134    0.162325    0.762169    11.00000   -1.20000
AFIX   0
C123  1    0.411214    0.030961    0.992589    11.00000    0.03627    0.03742 =
         0.04714    0.00047   -0.00528    0.00004
C124  1    0.424400    0.040372    1.025110    11.00000    0.05136    0.04452 =
         0.04601   -0.00870   -0.00599   -0.00945
AFIX  23
H12E  2    0.416224    0.068884    1.029458    11.00000   -1.20000
H12F  2    0.444727    0.045705    1.029752    11.00000   -1.20000
AFIX   0
C125  1    0.420684    0.001929    1.045768    11.00000    0.05684    0.04541 =
         0.04321   -0.01036   -0.00542   -0.00787
AFIX  13
H125  2    0.430085    0.006599    1.067104    11.00000   -1.20000
AFIX   0
C126  1    0.389465   -0.009334    1.034893    11.00000    0.05405    0.04824 =
         0.05328   -0.00478    0.01364   -0.01181
AFIX  23
H12G  2    0.380388    0.013513    1.043560    11.00000   -1.20000
H12H  2    0.387558   -0.039107    1.043494    11.00000   -1.20000
AFIX   0
C127  1    0.371339   -0.012145    1.002033    11.00000    0.04240    0.05099 =
         0.04775    0.00757    0.00801    0.00849
AFIX  13
H127  2    0.350735   -0.012681    0.998473    11.00000   -1.20000
AFIX   0
C128  1    0.380349    0.029331    0.988160    11.00000    0.03621    0.03890 =
         0.04872   -0.01247    0.00731    0.00532
AFIX  23
H12I  2    0.369617    0.029174    0.967075    11.00000   -1.20000
H12J  2    0.375268    0.057434    0.996328    11.00000   -1.20000
AFIX   0
C129  1    0.423739   -0.015306    0.987649    11.00000    0.05237    0.03971 =
         0.05861   -0.00224    0.02343    0.00556
AFIX  23
H12K  2    0.418609   -0.020759    0.966571    11.00000   -1.20000
H12L  2    0.444457   -0.013977    0.996249    11.00000   -1.20000
AFIX   0
C130  1    0.427615   -0.040159    1.033125    11.00000    0.04472    0.05073 =
         0.05077   -0.01750    0.01440   -0.01912
AFIX  23
H13A  2    0.424726   -0.065779    1.044886    11.00000   -1.20000
H13B  2    0.447998   -0.038935    1.036623    11.00000   -1.20000
AFIX   0
C131  1    0.413193   -0.053958    1.000996    11.00000    0.04500    0.04065 =
         0.04393    0.00089    0.00925   -0.00114
AFIX  13
H131  2    0.420388   -0.083887    0.996802    11.00000   -1.20000
AFIX   0
C132  1    0.381083   -0.052916    0.989709    11.00000    0.04079    0.03852 =
         0.06321   -0.01126    0.00153   -0.01283
AFIX  23
H13C  2    0.373920   -0.051247    0.968268    11.00000   -1.20000
H13D  2    0.373746   -0.081108    0.995546    11.00000   -1.20000
AFIX   0
C133  1    0.451532    0.429624    0.887954    11.00000    0.05052    0.05506 =
         0.03891   -0.00835    0.01784   -0.01736
C134  1    0.472773    0.423680    0.917848    11.00000    0.07123    0.04744 =
         0.05494    0.00004    0.01575   -0.00824
AFIX  23
H13E  2    0.488497    0.404894    0.916600    11.00000   -1.20000
H13F  2    0.463973    0.407043    0.929995    11.00000   -1.20000
AFIX   0
C135  1    0.484417    0.469185    0.932551    11.00000    0.05047    0.05634 =
         0.05621    0.01347    0.00286   -0.01430
AFIX  13
H135  2    0.498841    0.466376    0.952393    11.00000   -1.20000
AFIX   0
C136  1    0.458455    0.496703    0.931044    11.00000    0.09078    0.04540 =
         0.04030    0.00977    0.02237    0.01290
AFIX  23
H13G  2    0.452341    0.484955    0.946776    11.00000   -1.20000
H13H  2    0.465024    0.528274    0.936515    11.00000   -1.20000
AFIX   0
C137  1    0.432330    0.500549    0.904656    11.00000    0.04069    0.06633 =
         0.05784   -0.01251    0.00926   -0.00806
AFIX  13
H137  2    0.415974    0.516912    0.906975    11.00000   -1.20000
AFIX   0
C138  1    0.427083    0.451766    0.891819    11.00000    0.05098    0.05405 =
         0.05883    0.00658    0.01814   -0.00850
AFIX  23
H13I  2    0.420519    0.432462    0.904706    11.00000   -1.20000
H13J  2    0.411777    0.453109    0.872748    11.00000   -1.20000
AFIX   0
C139  1    0.459117    0.460986    0.868029    11.00000    0.09923    0.05517 =
         0.04840    0.00958    0.02344   -0.02464
AFIX  23
H13K  2    0.442049    0.469113    0.851517    11.00000   -1.20000
H13L  2    0.472304    0.445518    0.860232    11.00000   -1.20000
AFIX   0
C140  1    0.494996    0.485114    0.910603    11.00000    0.04646    0.04862 =
         0.07128    0.01884    0.01005   -0.00653
AFIX  23
H14U  2    0.504453    0.459513    0.904617    11.00000   -1.20000
H14V  2    0.509241    0.508994    0.919098    11.00000   -1.20000
AFIX   0
C141  1    0.472728    0.504191    0.884122    11.00000    0.07554    0.05808 =
         0.05211    0.01275    0.02776    0.00227
AFIX  13
H141  2    0.480656    0.524060    0.872333    11.00000   -1.20000
AFIX   0
C142  1    0.446833    0.523000    0.886819    11.00000    0.04576    0.04681 =
         0.04655    0.01022   -0.01396   -0.01202
AFIX  23
H14A  2    0.451205    0.554467    0.894272    11.00000   -1.20000
H14B  2    0.432996    0.525542    0.866922    11.00000   -1.20000
AFIX   0
C143  1    0.328646    0.454644    0.899308    11.00000    0.03535    0.03596 =
         0.04481    0.00973    0.01595    0.01085
C144  1    0.360512    0.458907    0.914016    11.00000    0.04126    0.03981 =
         0.06200    0.00069    0.01029    0.00687
AFIX  23
H14C  2    0.369858    0.446362    0.901013    11.00000   -1.20000
H14D  2    0.366599    0.440692    0.932084    11.00000   -1.20000
AFIX   0
C145  1    0.369868    0.509947    0.921456    11.00000    0.04378    0.04713 =
         0.05649   -0.00987    0.01271   -0.00860
AFIX  13
H145  2    0.390637    0.514073    0.930372    11.00000   -1.20000
AFIX   0
C146  1    0.354337    0.524775    0.940101    11.00000    0.04926    0.04208 =
         0.05155   -0.00964    0.01493    0.00854
AFIX  23
H14E  2    0.356557    0.558292    0.941612    11.00000   -1.20000
H14F  2    0.364900    0.512562    0.959616    11.00000   -1.20000
AFIX   0
C147  1    0.323871    0.515800    0.935361    11.00000    0.04256    0.04078 =
         0.05127    0.00669    0.01004    0.01031
AFIX  13
H147  2    0.316700    0.524486    0.951191    11.00000   -1.20000
AFIX   0
C148  1    0.317922    0.466920    0.923041    11.00000    0.06704    0.04955 =
         0.04737   -0.00087    0.02552   -0.00461
AFIX  23
H14G  2    0.326077    0.445291    0.939239    11.00000   -1.20000
H14H  2    0.297354    0.462225    0.915763    11.00000   -1.20000
AFIX   0
C149  1    0.315186    0.489465    0.874869    11.00000    0.06505    0.04213 =
         0.03695    0.00394   -0.01365    0.00963
AFIX  23
H14I  2    0.319259    0.480441    0.857330    11.00000   -1.20000
H14J  2    0.294574    0.489206    0.869956    11.00000   -1.20000
AFIX   0
C150  1    0.357109    0.533125    0.892720    11.00000    0.04640    0.04384 =
         0.06153    0.00772    0.02026    0.00759
AFIX  23
H15A  2    0.365409    0.563882    0.893801    11.00000   -1.20000
H15B  2    0.361795    0.515610    0.877799    11.00000   -1.20000
AFIX   0
C151  1    0.326224    0.537414    0.883776    11.00000    0.05904    0.04462 =
         0.04853   -0.00510    0.01890   -0.01156
AFIX  13
H151  2    0.318521    0.559773    0.867608    11.00000   -1.20000
AFIX   0
C152  1    0.313811    0.543811    0.907222    11.00000    0.05062    0.05767 =
         0.04985   -0.00854    0.01766    0.01530
AFIX  23
H15C  2    0.293366    0.538589    0.898199    11.00000   -1.20000
H15D  2    0.316300    0.576315    0.912924    11.00000   -1.20000
AFIX   0
C153  1    0.279572    0.314528    0.776976    11.00000    0.04263    0.05807 =
         0.03912    0.00714    0.01045    0.00153
C154  1    0.293055    0.278654    0.764213    11.00000    0.05826    0.06787 =
         0.03457    0.01272    0.00740    0.01219
AFIX  23
H15E  2    0.291399    0.248729    0.772772    11.00000   -1.20000
H15F  2    0.313276    0.285656    0.769531    11.00000   -1.20000
AFIX   0
C155  1    0.279624    0.275307    0.730487    11.00000    0.05676    0.06537 =
         0.03876    0.01250   -0.01432    0.01735
AFIX  13
H155  2    0.288255    0.251052    0.722000    11.00000   -1.20000
AFIX   0
C156  1    0.248246    0.268258    0.724051    11.00000    0.05661    0.05979 =
         0.04804   -0.01357   -0.00880   -0.00818
AFIX  23
H15G  2    0.245225    0.242649    0.735744    11.00000   -1.20000
H15H  2    0.238761    0.260924    0.703282    11.00000   -1.20000
AFIX   0
C157  1    0.236155    0.312477    0.731712    11.00000    0.05110    0.06516 =
         0.05318   -0.01796    0.01413   -0.01677
AFIX  13
H157  2    0.215176    0.312167    0.724344    11.00000   -1.20000
AFIX   0
C158  1    0.247618    0.356999    0.724595    11.00000    0.05389    0.05386 =
         0.05832    0.01363    0.01014   -0.00354
AFIX  23
H15I  2    0.239550    0.360433    0.703263    11.00000   -1.20000
H15J  2    0.239352    0.381559    0.732874    11.00000   -1.20000
AFIX   0
C159  1    0.277847    0.367654    0.732908    11.00000    0.06097    0.04980 =
         0.05496    0.01722    0.01932    0.00865
AFIX  13
H159  2    0.283273    0.396777    0.725698    11.00000   -1.20000
AFIX   0
C160  1    0.288150    0.359569    0.765916    11.00000    0.06698    0.06412 =
         0.04579   -0.00823    0.01317   -0.01954
AFIX  23
H16A  2    0.281322    0.385112    0.774836    11.00000   -1.20000
H16B  2    0.308896    0.361170    0.773250    11.00000   -1.20000
AFIX   0
C161  1    0.248450    0.318068    0.765344    11.00000    0.04612    0.06971 =
         0.05460   -0.00770    0.01511   -0.01052
AFIX  23
H16C  2    0.242807    0.348110    0.770665    11.00000   -1.20000
H16D  2    0.240409    0.294278    0.774424    11.00000   -1.20000
AFIX   0
C162  1    0.282833    0.323565    0.719584    11.00000    0.06509    0.05984 =
         0.04834    0.00757    0.01955   -0.00622
AFIX  23
H16E  2    0.302267    0.325314    0.719514    11.00000   -1.20000
H16F  2    0.270389    0.324540    0.699014    11.00000   -1.20000
AFIX   0
C163  1    0.362708    0.469762    0.816862    11.00000    0.04994    0.06099 =
         0.05745    0.01191    0.02305    0.00364
C164  1    0.376412    0.450541    0.797579    11.00000    0.06373    0.05874 =
         0.04517    0.00813    0.01647   -0.00591
AFIX   3
H16U  2    0.396619    0.445298    0.807895    11.00000   -1.20000
H16V  2    0.365883    0.421619    0.791762    11.00000   -1.20000
AFIX   0
C165  1    0.373461    0.477116    0.770742    11.00000    0.06390    0.05496 =
         0.04401   -0.00601    0.01565    0.00209
AFIX  13
H165  2    0.383390    0.465838    0.757693    11.00000   -1.20000
AFIX   0
C166  1    0.342252    0.487184    0.757570    11.00000    0.05868    0.05108 =
         0.05869    0.01366    0.01207    0.01642
AFIX   3
H16H  2    0.329451    0.497538    0.738351    11.00000   -1.20000
H16G  2    0.340245    0.453586    0.757694    11.00000   -1.20000
AFIX   0
C167  1    0.322027    0.500058    0.775470    11.00000    0.05174    0.06441 =
         0.04957   -0.01370    0.00807   -0.01362
AFIX  13
H167  2    0.301561    0.498652    0.763745    11.00000   -1.20000
AFIX   0
C168  1    0.331429    0.465528    0.800078    11.00000    0.06294    0.06028 =
         0.04727    0.00551    0.01595    0.00711
AFIX  23
H16I  2    0.327214    0.434362    0.792039    11.00000   -1.20000
H16J  2    0.320875    0.470558    0.813380    11.00000   -1.20000
AFIX   0
C169  1    0.374563    0.519769    0.825438    11.00000    0.06985    0.06124 =
         0.05837    0.00711    0.02292   -0.00717
AFIX  23
H16M  2    0.395325    0.519094    0.833224    11.00000   -1.20000
H16N  2    0.367881    0.532064    0.840643    11.00000   -1.20000
AFIX   0
C170  1    0.375861    0.527725    0.778822    11.00000    0.06986    0.04544 =
         0.04917   -0.00420    0.01866    0.01653
AFIX  23
H17M  2    0.396193    0.534616    0.786091    11.00000   -1.20000
H17N  2    0.367799    0.544427    0.760281    11.00000   -1.20000
AFIX   0
C171  1    0.364598    0.549744    0.798931    11.00000    0.06218    0.04810 =
         0.05668   -0.00308    0.02299   -0.01029
AFIX  13
H171  2    0.371462    0.581777    0.803322    11.00000   -1.20000
AFIX   0
C172  1    0.331919    0.546661    0.789169    11.00000    0.06610    0.05278 =
         0.05974    0.00377    0.02111   -0.00891
AFIX   3
H17A  2    0.325481    0.551759    0.805766    11.00000   -1.20000
H17B  2    0.323736    0.570725    0.774569    11.00000   -1.20000
AFIX   0
C173  1    0.305856    0.364265    0.991129    11.00000    0.04347    0.03765 =
         0.04447    0.00990    0.02200   -0.00316
C174  1    0.320644    0.354943    1.023845    11.00000    0.04720    0.04707 =
         0.05466    0.01261    0.01166    0.01863
AFIX  23
H17C  2    0.317915    0.322697    1.028153    11.00000   -1.20000
H17D  2    0.341033    0.360580    1.029302    11.00000   -1.20000
AFIX   0
C175  1    0.308542    0.385877    1.041205    11.00000    0.05404    0.05186 =
         0.04446   -0.01373    0.01421   -0.00732
AFIX  13
H175  2    0.316483    0.377966    1.062274    11.00000   -1.20000
AFIX   0
C176  1    0.321305    0.430264    1.035376    11.00000    0.05684    0.04715 =
         0.04865   -0.01193    0.01189    0.01502
AFIX  23
H17E  2    0.317744    0.453685    1.048175    11.00000   -1.20000
H17F  2    0.341872    0.425694    1.042073    11.00000   -1.20000
AFIX   0
C177  1    0.313000    0.450335    1.006041    11.00000    0.04575    0.05002 =
         0.04385   -0.01089    0.01479   -0.01116
AFIX  13
H177  2    0.321437    0.480497    1.004309    11.00000   -1.20000
AFIX   0
C178  1    0.317764    0.410732    0.987170    11.00000    0.04047    0.04701 =
         0.05362   -0.00407    0.01463   -0.01199
AFIX  23
H17G  2    0.309314    0.419570    0.966521    11.00000   -1.20000
H17H  2    0.338204    0.407334    0.991549    11.00000   -1.20000
AFIX   0
C179  1    0.275257    0.370865    0.980196    11.00000    0.03751    0.04124 =
         0.04952    0.00429    0.00737   -0.00564
AFIX  23
H17I  2    0.265937    0.340902    0.978831    11.00000   -1.20000
H17J  2    0.269445    0.384019    0.960448    11.00000   -1.20000
AFIX   0
C180  1    0.276537    0.382937    1.030338    11.00000    0.05520    0.05427 =
         0.05053    0.01235    0.01504    0.01878
AFIX  23
H18A  2    0.270546    0.350794    1.030073    11.00000   -1.20000
H18B  2    0.269093    0.400355    1.043334    11.00000   -1.20000
AFIX   0
C181  1    0.265444    0.402695    0.999941    11.00000    0.04003    0.03760 =
         0.05249   -0.00574    0.01323   -0.00447
AFIX  13
H181  2    0.244629    0.406938    0.992722    11.00000   -1.20000
AFIX   0
C182  1    0.282061    0.449629    1.000522    11.00000    0.04324    0.04082 =
         0.05032   -0.01182    0.01066   -0.01028
AFIX  23
H18C  2    0.272801    0.464739    0.981600    11.00000   -1.20000
H18D  2    0.278817    0.469285    1.015421    11.00000   -1.20000
AFIX   0
C183  1    0.483843    0.183618    1.009699    11.00000    0.03613    0.03641 =
         0.05098    0.00634    0.01803    0.00485
C184  1    0.506311    0.210418    1.031681    11.00000    0.04016    0.03904 =
         0.04209    0.00138   -0.00500    0.00666
AFIX  23
H18E  2    0.499331    0.219356    1.047381    11.00000   -1.20000
H18F  2    0.509470    0.238768    1.022339    11.00000   -1.20000
AFIX   0
C185  1    0.534679    0.186360    1.045467    11.00000    0.04001    0.03437 =
         0.05054    0.00209    0.00741    0.00544
AFIX  13
H185  2    0.550017    0.204090    1.059937    11.00000   -1.20000
AFIX   0
C186  1    0.540956    0.166118    1.020499    11.00000    0.04718    0.03916 =
         0.04859   -0.00921    0.01043    0.00225
AFIX  23
H18G  2    0.558780    0.149070    1.028695    11.00000   -1.20000
H18H  2    0.544649    0.191775    1.009249    11.00000   -1.20000
AFIX   0
C187  1    0.519240    0.133184    0.997927    11.00000    0.02979    0.04329 =
         0.04714   -0.00971    0.00723   -0.00093
AFIX  13
H187  2    0.526301    0.122473    0.982401    11.00000   -1.20000
AFIX   0
C188  1    0.496704    0.168614    0.987068    11.00000    0.05862    0.04464 =
         0.04688   -0.01005    0.01499    0.01572
AFIX  23
H18I  2    0.481607    0.156379    0.969917    11.00000   -1.20000
H18J  2    0.504689    0.195661    0.980716    11.00000   -1.20000
AFIX   0
C189  1    0.477811    0.144349    1.026573    11.00000    0.05684    0.03827 =
         0.04763    0.00747    0.01635   -0.00296
AFIX  23
H18K  2    0.461328    0.127389    1.013770    11.00000   -1.20000
H18L  2    0.472863    0.156726    1.042909    11.00000   -1.20000
AFIX   0
C190  1    0.526673    0.139628    1.055587    11.00000    0.04615    0.03867 =
         0.04965   -0.00691    0.01210   -0.00055
AFIX  23
H19A  2    0.543486    0.120049    1.059831    11.00000   -1.20000
H19B  2    0.524272    0.145477    1.074423    11.00000   -1.20000
AFIX   0
C191  1    0.502480    0.110983    1.038663    11.00000    0.04451    0.04005 =
         0.04875    0.00644    0.01571    0.00792
AFIX  13
H191  2    0.498435    0.085967    1.050455    11.00000   -1.20000
AFIX   0
C192  1    0.508204    0.093276    1.011805    11.00000    0.05410    0.04626 =
         0.05322   -0.00650    0.02293   -0.00386
AFIX  23
H19C  2    0.490721    0.080847    0.997597    11.00000   -1.20000
H19D  2    0.522314    0.068545    1.017479    11.00000   -1.20000
AFIX   0
C193  1    0.250445    0.263889    0.888483    11.00000    0.03535    0.05571 =
         0.04084    0.00545    0.00793   -0.00606
C194  1    0.239048    0.302986    0.900596    11.00000    0.03110    0.04156 =
         0.05541    0.00817    0.01231   -0.00562
AFIX  23
H19X  2    0.254200    0.314959    0.917796    11.00000   -1.20000
H19Y  2    0.233614    0.327599    0.885928    11.00000   -1.20000
AFIX   0
C195  1    0.214661    0.291864    0.909083    11.00000    0.04925    0.05137 =
         0.07383   -0.01392    0.02962   -0.01185
AFIX  13
H195  2    0.207270    0.316962    0.918179    11.00000   -1.20000
AFIX   0
C196  1    0.223201    0.250041    0.926057    11.00000    0.04284    0.05058 =
         0.06804   -0.01567    0.02727   -0.01838
AFIX  23
H19E  2    0.207533    0.241824    0.932721    11.00000   -1.20000
H19F  2    0.239170    0.258468    0.943629    11.00000   -1.20000
AFIX   0
C197  1    0.231733    0.206235    0.914691    11.00000    0.05758    0.05949 =
         0.04698    0.00196    0.02502    0.01385
AFIX  13
H197  2    0.236080    0.181174    0.929368    11.00000   -1.20000
AFIX   0
C198  1    0.257880    0.224114    0.910111    11.00000    0.06530    0.04652 =
         0.05182    0.00880    0.01821    0.01276
AFIX  23
H19G  2    0.266723    0.199353    0.902625    11.00000   -1.20000
H19H  2    0.271515    0.234514    0.928858    11.00000   -1.20000
AFIX   0
C199  1    0.226344    0.251451    0.860398    11.00000    0.03710    0.04850 =
         0.05571    0.00609    0.01563   -0.00041
AFIX  23
H19I  2    0.233328    0.229235    0.849344    11.00000   -1.20000
H19J  2    0.220456    0.279180    0.848344    11.00000   -1.20000
AFIX   0
C200  1    0.192699    0.269033    0.880220    11.00000    0.04271    0.04521 =
         0.06788    0.00368    0.02152   -0.01462
AFIX  23
H20A  2    0.176338    0.258899    0.885191    11.00000   -1.20000
H20B  2    0.185968    0.293666    0.865698    11.00000   -1.20000
AFIX   0
C201  1    0.200676    0.231061    0.865715    11.00000    0.04177    0.04609 =
         0.05682    0.00335    0.01186   -0.00319
AFIX  13
H201  2    0.185447    0.222377    0.847266    11.00000   -1.20000
AFIX   0
C202  1    0.211383    0.191088    0.885429    11.00000    0.04864    0.04790 =
         0.05536    0.00686    0.01440    0.00133
AFIX  23
H20C  2    0.220942    0.169615    0.876391    11.00000   -1.20000
H20D  2    0.195394    0.174908    0.888182    11.00000   -1.20000
AFIX   0
C203  1    0.422150    0.378541    1.012148    11.00000    0.03922    0.03781 =
         0.03982    0.00335    0.00873    0.00331
C204  1    0.414143    0.409331    0.986096    11.00000    0.04697    0.04343 =
         0.04312    0.01117    0.01300    0.00944
AFIX  23
H20X  2    0.427007    0.402954    0.975358    11.00000   -1.20000
H20Y  2    0.395027    0.400778    0.973255    11.00000   -1.20000
AFIX   0
C205  1    0.414403    0.459150    0.991154    11.00000    0.04985    0.04054 =
         0.04724    0.01082    0.01325    0.00659
AFIX  13
H205  2    0.408882    0.477951    0.973079    11.00000   -1.20000
AFIX   0
C206  1    0.446171    0.465739    1.011911    11.00000    0.04972    0.04431 =
         0.04320    0.00652    0.01319    0.00650
AFIX  23
H20E  2    0.457678    0.466290    0.999271    11.00000   -1.20000
H20F  2    0.447485    0.496531    1.020504    11.00000   -1.20000
AFIX   0
C207  1    0.460533    0.433469    1.036563    11.00000    0.03924    0.04279 =
         0.05481    0.00962    0.01651    0.00817
AFIX  13
H207  2    0.481137    0.438242    1.046504    11.00000   -1.20000
AFIX   0
C208  1    0.451944    0.387338    1.025297    11.00000    0.03933    0.05643 =
         0.03827    0.00570    0.01114    0.00778
AFIX  23
H20U  2    0.460807    0.380535    1.010718    11.00000   -1.20000
H20V  2    0.459729    0.365549    1.041477    11.00000   -1.20000
AFIX   0
C209  1    0.408917    0.390585    1.035112    11.00000    0.04174    0.04757 =
         0.04383    0.00670    0.01577    0.00886
AFIX  23
H20G  2    0.389131    0.380348    1.028396    11.00000   -1.20000
H20H  2    0.419134    0.374648    1.053497    11.00000   -1.20000
AFIX   0
C210  1    0.396847    0.468496    1.010828    11.00000    0.04346    0.04498 =
         0.04956   -0.01212    0.01027   -0.01065
AFIX  23
H21A  2    0.377279    0.458216    1.001010    11.00000   -1.20000
H21B  2    0.396576    0.501588    1.014623    11.00000   -1.20000
AFIX   0
C211  1    0.410245    0.442091    1.040268    11.00000    0.04135    0.04954 =
         0.03890   -0.01686    0.00883   -0.01142
AFIX  13
H211  2    0.401208    0.450817    1.054634    11.00000   -1.20000
AFIX   0
C212  1    0.442525    0.446274    1.053399    11.00000    0.04465    0.04392 =
         0.05734    0.01051    0.01753    0.01001
AFIX  23
H21C  2    0.446820    0.478428    1.059373    11.00000   -1.20000
H21D  2    0.448722    0.427799    1.071360    11.00000   -1.20000
AFIX   0
C213  1    0.523982    0.350797    0.990702    11.00000    0.03229    0.04620 =
         0.04756   -0.01422    0.01111    0.00418
C214  1    0.527580    0.360014    1.022277    11.00000    0.04683    0.04208 =
         0.05108    0.00109    0.01062    0.00452
AFIX  23
H21E  2    0.516866    0.387702    1.023376    11.00000   -1.20000
H21F  2    0.519695    0.334156    1.029881    11.00000   -1.20000
AFIX   0
C215  1    0.557560    0.366439    1.040825    11.00000    0.04060    0.05515 =
         0.04666   -0.01048    0.01237   -0.00511
AFIX  13
H215  2    0.559370    0.375702    1.060969    11.00000   -1.20000
AFIX   0
C216  1    0.571413    0.400522    1.027162    11.00000    0.04302    0.04242 =
         0.06643   -0.01607    0.00683    0.01111
AFIX  23
H21G  2    0.590748    0.406498    1.040519    11.00000   -1.20000
H21H  2    0.560899    0.429593    1.024020    11.00000   -1.20000
AFIX   0
C217  1    0.572397    0.383333    0.998398    11.00000    0.04491    0.05486 =
         0.04815   -0.00339    0.00902   -0.02097
AFIX  13
H217  2    0.584116    0.402288    0.990081    11.00000   -1.20000
AFIX   0
C218  1    0.542064    0.377535    0.978464    11.00000    0.05036    0.05285 =
         0.05501   -0.01020    0.01634   -0.01087
AFIX  23
H21I  2    0.533668    0.408143    0.973143    11.00000   -1.20000
H21J  2    0.541973    0.362485    0.960410    11.00000   -1.20000
AFIX   0
C219  1    0.536073    0.304319    0.991777    11.00000    0.03970    0.05205 =
         0.05214   -0.01613    0.00073    0.01151
AFIX  23
H21K  2    0.535636    0.296628    0.972018    11.00000   -1.20000
H21L  2    0.523483    0.282591    0.996663    11.00000   -1.20000
AFIX   0
C220  1    0.566334    0.317808    1.039850    11.00000    0.03981    0.05168 =
         0.04948    0.00799    0.00512   -0.01270
AFIX  23
H22A  2    0.585711    0.315139    1.053864    11.00000   -1.20000
H22B  2    0.554323    0.299030    1.047559    11.00000   -1.20000
AFIX   0
C221  1    0.566109    0.295865    1.012909    11.00000    0.05044    0.05132 =
         0.05050    0.00649    0.00724    0.01518
AFIX  13
H221  2    0.573539    0.264066    1.014361    11.00000   -1.20000
AFIX   0
C222  1    0.582418    0.332469    1.004803    11.00000    0.05108    0.06287 =
         0.04030   -0.02287    0.00902    0.01186
AFIX  23
H22C  2    0.585911    0.321441    0.987327    11.00000   -1.20000
H22D  2    0.600923    0.333569    1.020552    11.00000   -1.20000
AFIX   0
C223  1    0.403803    0.311077    0.778205    11.00000    0.04913    0.04390 =
         0.04462   -0.00712    0.01109    0.00471
C224  1    0.391984    0.360757    0.772362    11.00000    0.06542    0.04797 =
         0.05392    0.00792    0.01201    0.01001
AFIX   3
H2E   2    0.402556    0.386889    0.783622    11.00000   -1.20000
H2F   2    0.376188    0.354350    0.779285    11.00000   -1.20000
AFIX   0
C225  1    0.380210    0.373714    0.739993    11.00000    0.07114    0.04312 =
         0.05013   -0.00592    0.01523   -0.00961
AFIX  13
H225  2    0.372598    0.405430    0.736394    11.00000   -1.20000
AFIX   0
C226  1    0.358190    0.337000    0.726823    11.00000    0.05483    0.05809 =
         0.04895   -0.01448    0.00755    0.01156
AFIX  23
H22G  2    0.341559    0.346140    0.731625    11.00000   -1.20000
H22H  2    0.352803    0.340505    0.705558    11.00000   -1.20000
AFIX   0
C227  1    0.361375    0.285828    0.732498    11.00000    0.05492    0.05671 =
         0.04095   -0.01274    0.00399   -0.00626
AFIX  13
H227  2    0.344368    0.266115    0.724576    11.00000   -1.20000
AFIX   0
C228  1    0.378104    0.283780    0.765100    11.00000    0.05093    0.05973 =
         0.04280   -0.00783    0.00845   -0.00303
AFIX  23
H22I  2    0.365039    0.292124    0.775262    11.00000   -1.20000
H22J  2    0.383324    0.251500    0.769891    11.00000   -1.20000
AFIX   0
C229  1    0.422436    0.296400    0.760107    11.00000    0.05963    0.06192 =
         0.03883   -0.01363    0.01072    0.00496
AFIX  23
H22K  2    0.441659    0.308502    0.769433    11.00000   -1.20000
H22L  2    0.423625    0.262741    0.759886    11.00000   -1.20000
AFIX   0
C230  1    0.403257    0.365161    0.728826    11.00000    0.05568    0.04758 =
         0.04959   -0.01393    0.00665    0.00465
AFIX  23
H23A  2    0.420239    0.381585    0.741095    11.00000   -1.20000
H23B  2    0.397953    0.377470    0.708897    11.00000   -1.20000
AFIX   0
C231  1    0.410147    0.314341    0.728411    11.00000    0.06050    0.05639 =
         0.03784   -0.00779    0.01301    0.00740
AFIX  13
H231  2    0.422611    0.307824    0.716983    11.00000   -1.20000
AFIX   0
C232  1    0.383794    0.281049    0.720393    11.00000    0.05798    0.05294 =
         0.04533   -0.01511   -0.00053   -0.00826
AFIX  23
H23C  2    0.374702    0.282208    0.699044    11.00000   -1.20000
H23D  2    0.391365    0.249834    0.725192    11.00000   -1.20000
AFIX   0
C233  1    0.356584    0.186204    1.011555    11.00000    0.03675    0.04188 =
         0.04303   -0.00335    0.01781   -0.00436
C234  1    0.348466    0.225298    1.026255    11.00000    0.03919    0.04566 =
         0.04851   -0.00585    0.01459    0.00762
AFIX  23
H23E  2    0.339562    0.249622    1.012107    11.00000   -1.20000
H23F  2    0.365148    0.238099    1.041478    11.00000   -1.20000
AFIX   0
C235  1    0.328009    0.206504    1.039458    11.00000    0.04320    0.04172 =
         0.05252    0.00349    0.01300    0.01311
AFIX  13
H235  2    0.323009    0.230597    1.051210    11.00000   -1.20000
AFIX   0
C236  1    0.302903    0.189774    1.017287    11.00000    0.04529    0.04906 =
         0.04391    0.01180    0.01877   -0.00442
AFIX  23
H23U  2    0.294238    0.215171    1.003935    11.00000   -1.20000
H23V  2    0.289408    0.180233    1.026662    11.00000   -1.20000
AFIX   0
C237  1    0.307588    0.148711    0.998927    11.00000    0.03683    0.05678 =
         0.04431    0.00875    0.00988    0.00460
AFIX  13
H237  2    0.289969    0.139130    0.983170    11.00000   -1.20000
AFIX   0
C238  1    0.328283    0.172324    0.987367    11.00000    0.03209    0.04619 =
         0.05566   -0.00179    0.01521   -0.00959
AFIX  23
H23G  2    0.319313    0.200033    0.976655    11.00000   -1.20000
H23H  2    0.332479    0.151735    0.973446    11.00000   -1.20000
AFIX   0
C239  1    0.369690    0.148691    1.034278    11.00000    0.03520    0.05133 =
         0.05679    0.01210    0.01505    0.00577
AFIX  23
H23I  2    0.384094    0.162304    1.051455    11.00000   -1.20000
H23J  2    0.378966    0.125665    1.025952    11.00000   -1.20000
AFIX   0
C240  1    0.339387    0.165838    1.057781    11.00000    0.04322    0.05508 =
         0.04100    0.00855   -0.00292    0.00985
AFIX  23
H24A  2    0.356392    0.175363    1.073939    11.00000   -1.20000
H24B  2    0.325375    0.155998    1.066417    11.00000   -1.20000
AFIX   0
C241  1    0.346859    0.125489    1.043554    11.00000    0.03766    0.03934 =
         0.04718    0.01280    0.01013    0.01272
AFIX  13
H241  2    0.355214    0.100916    1.058075    11.00000   -1.20000
AFIX   0
C242  1    0.323454    0.107375    1.018660    11.00000    0.04580    0.04030 =
         0.05512   -0.00722    0.01678   -0.01005
AFIX  23
H24C  2    0.310297    0.090225    1.025695    11.00000   -1.20000
H24D  2    0.330792    0.086364    1.007233    11.00000   -1.20000
AFIX   0
C243  1    0.510900    0.227935    0.898912    11.00000    0.04714    0.04058 =
         0.04465    0.00268    0.01795    0.00693
C244  1    0.536406    0.258594    0.910901    11.00000    0.04068    0.04239 =
         0.06066   -0.00951   -0.00866    0.00275
AFIX  23
H24K  2    0.535816    0.273099    0.928861    11.00000   -1.20000
H24M  2    0.535022    0.283173    0.896679    11.00000   -1.20000
AFIX   0
C245  1    0.565207    0.234758    0.917858    11.00000    0.04070    0.05003 =
         0.05207    0.00092   -0.00977    0.00578
AFIX  13
H245  2    0.582188    0.254713    0.924820    11.00000   -1.20000
AFIX   0
C246  1    0.564442    0.194179    0.937104    11.00000    0.05608    0.06665 =
         0.05454    0.01199    0.01340    0.01779
AFIX  23
H24E  2    0.569184    0.206394    0.957002    11.00000   -1.20000
H24F  2    0.580190    0.174084    0.937409    11.00000   -1.20000
AFIX   0
C247  1    0.538061    0.161905    0.931851    11.00000    0.06777    0.06006 =
         0.05426    0.02397    0.02450    0.02385
AFIX  13
H247  2    0.539356    0.141416    0.948518    11.00000   -1.20000
AFIX   0
C248  1    0.513014    0.196461    0.923796    11.00000    0.05028    0.06284 =
         0.05906    0.01492    0.02246    0.02087
AFIX  23
H24G  2    0.495302    0.179015    0.918909    11.00000   -1.20000
H24H  2    0.514808    0.215175    0.941102    11.00000   -1.20000
AFIX   0
C249  1    0.513956    0.203360    0.871439    11.00000    0.05245    0.05117 =
         0.04310   -0.00814    0.01361    0.01437
AFIX  23
H24I  2    0.496255    0.187437    0.860559    11.00000   -1.20000
H24J  2    0.517624    0.226324    0.858438    11.00000   -1.20000
AFIX   0
C250  1    0.562394    0.204330    0.891764    11.00000    0.05170    0.04918 =
         0.04661    0.00286    0.00208    0.01014
AFIX  23
H25A  2    0.579978    0.186586    0.896432    11.00000   -1.20000
H25B  2    0.561406    0.224556    0.875323    11.00000   -1.20000
AFIX   0
C251  1    0.537458    0.169910    0.880727    11.00000    0.05576    0.04772 =
         0.05072   -0.01396    0.01776    0.00222
AFIX  13
H251  2    0.538500    0.152517    0.863638    11.00000   -1.20000
AFIX   0
C252  1    0.534133    0.137232    0.903618    11.00000    0.06566    0.05361 =
         0.05133    0.00611    0.01430    0.01421
AFIX  23
H25C  2    0.515222    0.123313    0.896317    11.00000   -1.20000
H25D  2    0.548146    0.112461    0.907135    11.00000   -1.20000

AFIX   0
HKLF 4

REM  dm16267_a.res in C2/c
REM R1 =  0.0333 for   53028 Fo > 4sig(Fo)  and  0.0432 for all   67855 data
REM   2728 parameters refined using      8 restraints

END

WGHT      0.0546      0.0000

REM Highest difference peak  1.424,  deepest hole -1.407,  1-sigma level  0.098
Q1    1   0.4838  0.3397  0.8696  11.00000  0.05    1.15
Q2    1   0.3684  0.0452  0.8385  11.00000  0.05    0.98
;
_shelx_res_checksum              51830

_shelx_hkl_file                  
;
  -4   0   2  248901    4075                                                      220517   90.17    0.00  1.0000
   4   0  -2  250574    4075                                                      222092   90.17    0.00  1.0000
  -8   0   4   58436     653                                                       52773   36.90    0.00  1.0000
   8   0  -4   58331     653                                                       52673   36.90    0.00  1.0000
 -12   0   6  163993    2162                                                      171403   27.82    0.00  1.0000
  12   0  -6  163610    2198                                                      171011   27.82    0.00  1.0000
 -16   0   8  261177    4728                                                      252063   27.78    0.00  1.0000
  16   0  -8  261156    4764                                                      252042   27.78    0.00  1.0000
 -20   0  10    1348     131                                                        1331    0.72    0.00  1.0000
 -28   0  14   67177    1604                                                       66511    3.98    0.00  1.0000
 -32   0  16    4334     523                                                        4109   -5.35    0.00  1.0000
 -32   0  16    4580     428                                                        4348   -5.35    0.00  1.0000
 -36   0  18    1763     760                                                        1522   -9.16    0.00  1.0000
 -36   0  18    1763     523                                                        1522   -9.16    0.00  1.0000
 -36   0  18    1743     594                                                        1504   -9.16    0.00  1.0000
 -40   0  20   18578     784                                                       18646   -0.77    0.00  1.0000
 -40   0  20   18738    1639                                                       18806   -0.77    0.00  1.0000
 -40   0  20   18794     950                                                       18863   -0.77    0.00  1.0000
 -40   0  20   19581     725                                                       19651   -0.77    0.00  1.0000
 -44   0  22       1     725                                                        -210   -2.70    0.00  1.0000
 -44   0  22       1     820                                                        -238   -2.70    0.00  1.0000
 -44   0  22       1     594                                                        -139   -2.70    0.00  1.0000
 -44   0  22       1    1188                                                        -349   -2.70    0.00  1.0000
 -44   0  22       1     463                                                        -131   -2.70    0.00  1.0000
 -48   0  24   21145     523                                                       19826  -14.36    0.00  1.0000
 -48   0  24   21166    1117                                                       19847  -14.36    0.00  1.0000
 -48   0  24   21225     855                                                       19904  -14.36    0.00  1.0000
 -48   0  24   20901     630                                                       19590  -14.36    0.00  1.0000
 -48   0  24   20596     950                                                       19295  -14.36    0.00  1.0000
 -52   0  26   74200    1022                                                       74567   -2.10    0.00  1.0000
 -53   1  26    2339     760                                                        2250   -2.92    0.00  1.0000
 -51   1  25   25757     653                                                       25514   -2.37    0.00  1.0000
 -51   1  25   25105     558                                                       24865   -2.37    0.00  1.0000
 -51   1  25   25162     891                                                       24922   -2.37    0.00  1.0000
 -51   1  25   25599     820                                                       25357   -2.37    0.00  1.0000
 -49   1  24     450     915                                                         613  -14.73    0.00  1.0000
 -49   1  24     809    1057                                                        1027  -14.73    0.00  1.0000
 -49   1  24     948     630                                                        1184  -14.73    0.00  1.0000
 -49   1  24     600     820                                                         788  -14.73    0.00  1.0000
 -47   1  23    4588    1152                                                        4354   -5.44    0.00  1.0000
 -47   1  23    6104     594                                                        5833   -5.44    0.00  1.0000
 -47   1  23    4851     725                                                        4610   -5.44    0.00  1.0000
 -47   1  23    5600     855                                                        5341   -5.44    0.00  1.0000
 -45   1  22     982     523                                                         698  -15.25    0.00  1.0000
 -45   1  22     935     784                                                         658  -15.25    0.00  1.0000
 -45   1  22    1373    1319                                                        1033  -15.25    0.00  1.0000
 -45   1  22    1096     820                                                         794  -15.25    0.00  1.0000
 -43   1  21    3250     523                                                        3019   -6.38    0.00  1.0000
 -43   1  21    3002     760                                                        2780   -6.38    0.00  1.0000
 -43   1  21    2943     855                                                        2723   -6.38    0.00  1.0000
 -43   1  21    4106    1544                                                        3846   -6.38    0.00  1.0000
 -41   1  20    2557     855                                                        1756  -26.63    0.00  1.0000
 -41   1  20    2678     523                                                        1856  -26.63    0.00  1.0000
 -41   1  20    3680    1473                                                        2704  -26.63    0.00  1.0000
 -41   1  20    2272     725                                                        1521  -26.63    0.00  1.0000
 -39   1  19   30140    1319                                                       29998   -1.27    0.00  1.0000
 -39   1  19   30593     855                                                       30450   -1.27    0.00  1.0000
 -39   1  19   30318     558                                                       30176   -1.27    0.00  1.0000
 -39   1  19   30021     725                                                       29880   -1.27    0.00  1.0000
 -37   1  18     488    1378                                                         334  -11.75    0.00  1.0000
 -37   1  18     237     784                                                         134  -11.75    0.00  1.0000
 -37   1  18      69     523                                                          20  -11.75    0.00  1.0000
 -37   1  18     365     630                                                         234  -11.75    0.00  1.0000
 -35   1  17   29764     915                                                       31288   13.54    0.00  1.0000
 -35   1  17   30285    1212                                                       31822   13.54    0.00  1.0000
 -35   1  17   29823    1022                                                       31348   13.54    0.00  1.0000
 -33   1  16   38365     820                                                       37486   -6.99    0.00  1.0000
 -33   1  16   38206     915                                                       37329   -6.99    0.00  1.0000
 -31   1  15   29550     689                                                       29261    2.60    0.00  1.0000
 -31   1  15   29630     784                                                       29340    2.60    0.00  1.0000
 -29   1  14   17601     523                                                       17442    1.85    0.00  1.0000
 -29   1  14   17976     428                                                       17816    1.85    0.00  1.0000
 -27   1  13    4799     463                                                        4832    0.73    0.00  1.0000
 -25   1  12   26646     653                                                       27162    4.86    0.00  1.0000
 -21   1  10     704     131                                                         901   10.70    0.00  1.0000
 -19   1   9  123649    2756                                                      127994  -18.92    0.00  1.0000
  17  -1  -8   67496     986                                                       66877    3.69    0.00  1.0000
  17  -1  -8   67876     950                                                       67255    3.69    0.00  1.0000
 -17   1   8   68567     986                                                       67943    3.69    0.00  1.0000
  15  -1  -7  102370    1972                                                      101514   -4.13    0.00  1.0000
  15  -1  -7  100409    1841                                                       99561   -4.13    0.00  1.0000
  13  -1  -6    8611     202                                                        8161    7.58    0.00  1.0000
  13  -1  -6    8571     226                                                        8122    7.58    0.00  1.0000
 -13   1   6    8550     166                                                        8101    7.58    0.00  1.0000
  11  -1  -5   65789    1604                                                       65515    1.64    0.00  1.0000
 -11   1   5   65810    1604                                                       65536    1.64    0.00  1.0000
   9  -1  -4    2679     333                                                        2778  -13.26    0.00  1.0000
   9  -1  -4    2679     333                                                        2778  -13.26    0.00  1.0000
  -9   1   4    2641     333                                                        2739  -13.26    0.00  1.0000
   7  -1  -3   51282    1378                                                       53090  -12.21    0.00  1.0000
   7  -1  -3   51206    1283                                                       53012  -12.21    0.00  1.0000
  -7   1   3   51707    1378                                                       53522  -12.21    0.00  1.0000
   5  -1  -2   85087    3124                                                       93047   41.21    0.00  1.0000
   5  -1  -2   81643    3386                                                       89444   41.21    0.00  1.0000
  -5   1   2   82807    3386                                                       90662   41.21    0.00  1.0000
   1  -1   0       0      36                                                          83   28.11    0.00  1.0000
   1  -1   0       0      36                                                          83   28.11    0.00  1.0000
  -1   1   0       0      36                                                          83   28.11    0.00  1.0000
  -1   1   0       0      36                                                          83   28.11    0.00  1.0000
  -3  -1   2   81592    1319                                                       67971   76.63    0.00  1.0000
   3   1  -2   81854    1319                                                       68210   76.63    0.00  1.0000
  -5  -1   3  130337    4265                                                      133776  -14.70    0.00  1.0000
   5   1  -3  130784    4265                                                      134229  -14.70    0.00  1.0000
  -7  -1   4   80975    2625                                                       84379   18.32    0.00  1.0000
   7   1  -4   81823    2625                                                       85245   18.32    0.00  1.0000
  -9  -1   5  209281    3124                                                      194832  -49.35    0.00  1.0000
   9   1  -5  209159    3124                                                      194714  -49.35    0.00  1.0000
  11   1  -6   47019    1901                                                       47819   -5.65    0.00  1.0000
 -13  -1   7   32095    1081                                                       32156   -0.52    0.00  1.0000
  13   1  -7   32840    1117                                                       32901   -0.52    0.00  1.0000
 -15  -1   8    5650     131                                                        5332   -6.59    0.00  1.0000
  15   1  -8    5426     131                                                        5114   -6.59    0.00  1.0000
 -17  -1   9   62542     915                                                       64632  -12.76    0.00  1.0000
 -19  -1  10   62717     950                                                       61879    5.20    0.00  1.0000
 -21  -1  11   74141    1770                                                       73018   -6.40    0.00  1.0000
 -23  -1  12   15477     356                                                       16341  -10.60    0.00  1.0000
 -25  -1  13    1488     428                                                        1684   -8.59    0.00  1.0000
 -27  -1  14       4     356                                                         -57    6.26    0.00  1.0000
 -29  -1  15    2658     463                                                        2887    6.71    0.00  1.0000
 -29  -1  15    2562     499                                                        2787    6.71    0.00  1.0000
 -31  -1  16   36802     653                                                       38155  -10.80    0.00  1.0000
 -31  -1  16   36781     725                                                       38134  -10.80    0.00  1.0000
 -33  -1  17    2820     463                                                        2502   -9.48    0.00  1.0000
 -33  -1  17    2695     523                                                        2384   -9.48    0.00  1.0000
 -35  -1  18   11072     594                                                       11327    3.72    0.00  1.0000
 -35  -1  18   11304     760                                                       11562    3.72    0.00  1.0000
 -35  -1  18   11283     630                                                       11541    3.72    0.00  1.0000
 -37  -1  19   15755    1022                                                       15811   -0.69    0.00  1.0000
 -37  -1  19   16367     950                                                       16424   -0.69    0.00  1.0000
 -37  -1  19   14478    1473                                                       14532   -0.69    0.00  1.0000
 -37  -1  19   15068     784                                                       15123   -0.69    0.00  1.0000
 -39  -1  20       2     630                                                           8    9.24    0.00  1.0000
 -39  -1  20     243    1378                                                         329    9.24    0.00  1.0000
 -39  -1  20       5     594                                                          19    9.24    0.00  1.0000
 -39  -1  20       9     784                                                         -38    9.24    0.00  1.0000
 -41  -1  21   24772     499                                                       25210   -4.31    0.00  1.0000
 -41  -1  21   24673     594                                                       25110   -4.31    0.00  1.0000
 -41  -1  21   24341     820                                                       24775   -4.31    0.00  1.0000
 -41  -1  21   24401     725                                                       24836   -4.31    0.00  1.0000
 -41  -1  21   24087    1247                                                       24519   -4.31    0.00  1.0000
 -43  -1  22      38    1247                                                        -211   18.84    0.00  1.0000
 -43  -1  22      38     820                                                         -75   18.84    0.00  1.0000
 -43  -1  22     199     594                                                          64   18.84    0.00  1.0000
 -43  -1  22      38     725                                                         -54   18.84    0.00  1.0000
 -43  -1  22     122     463                                                          24   18.84    0.00  1.0000
 -45  -1  23      19     594                                                          39    5.94    0.00  1.0000
 -45  -1  23       4     725                                                           0    5.94    0.00  1.0000
 -45  -1  23      68    1152                                                         103    5.94    0.00  1.0000
 -45  -1  23      48     463                                                          78    5.94    0.00  1.0000
 -45  -1  23       4     855                                                         -39    5.94    0.00  1.0000
 -47  -1  24     361     855                                                         448    6.62    0.00  1.0000
 -47  -1  24     504     523                                                         605    6.62    0.00  1.0000
 -47  -1  24     223    1057                                                         292    6.62    0.00  1.0000
 -47  -1  24     308     428                                                         388    6.62    0.00  1.0000
 -47  -1  24     740     784                                                         862    6.62    0.00  1.0000
 -47  -1  24     361     558                                                         448    6.62    0.00  1.0000
 -49  -1  25   25190     891                                                       24750    4.32    0.00  1.0000
 -49  -1  25   25647     653                                                       25203    4.32    0.00  1.0000
 -49  -1  25   25050     725                                                       24611    4.32    0.00  1.0000
 -49  -1  25   25169     594                                                       24729    4.32    0.00  1.0000
 -49  -1  25   25449    1022                                                       25007    4.32    0.00  1.0000
 -51  -1  26     396     463                                                         612   15.26    0.00  1.0000
 -51  -1  26     574     523                                                         830   15.26    0.00  1.0000
 -51  -1  26     805     784                                                        1104   15.26    0.00  1.0000
 -51  -1  26     974     558                                                        1300   15.26    0.00  1.0000
 -53  -1  27   19566     760                                                       19288    3.11    0.00  1.0000
 -53  -1  27   19049     463                                                       18775    3.11    0.00  1.0000
 -54   2  26    5751     725                                                        6164    8.33    0.00  1.0000
 -52   2  25    8117     855                                                        8530   -7.09    0.00  1.0000
 -50   2  24     508     855                                                         704   12.31    0.00  1.0000
 -50   2  24     813     760                                                        1057   12.31    0.00  1.0000
 -50   2  24     642     950                                                         861   12.31    0.00  1.0000
 -50   2  24    1024     558                                                        1296   12.31    0.00  1.0000
 -48   2  23      39    1117                                                          90   10.66    0.00  1.0000
 -48   2  23      65     523                                                         129   10.66    0.00  1.0000
 -48   2  23       1     820                                                          11   10.66    0.00  1.0000
 -48   2  23      12     760                                                        -185   10.66    0.00  1.0000
 -46   2  22      40     760                                                        -181   19.29    0.00  1.0000
 -46   2  22      40     820                                                         -60   19.29    0.00  1.0000
 -46   2  22      40     523                                                        -109   19.29    0.00  1.0000
 -46   2  22      40    1247                                                        -327   19.29    0.00  1.0000
 -44   2  21   10228     523                                                        9850   -5.85    0.00  1.0000
 -44   2  21   10667     855                                                       10281   -5.85    0.00  1.0000
 -44   2  21   10348    1473                                                        9968   -5.85    0.00  1.0000
 -44   2  21    9905     784                                                        9533   -5.85    0.00  1.0000
 -42   2  20     305    1342                                                         417    9.23    0.00  1.0000
 -42   2  20     900     558                                                        1087    9.23    0.00  1.0000
 -42   2  20     205     760                                                         299    9.23    0.00  1.0000
 -42   2  20    1115     891                                                        1322    9.23    0.00  1.0000
 -40   2  19      36     855                                                          95  -11.93    0.00  1.0000
 -40   2  19     237    1509                                                         369  -11.93    0.00  1.0000
 -40   2  19      15     689                                                         -62  -11.93    0.00  1.0000
 -40   2  19      88     523                                                         173  -11.93    0.00  1.0000
 -38   2  18   40677    1319                                                       40552   -0.96    0.00  1.0000
 -38   2  18   42295    2305                                                       42167   -0.96    0.00  1.0000
 -38   2  18   41327    1675                                                       41201   -0.96    0.00  1.0000
 -38   2  18   41920    1414                                                       41793   -0.96    0.00  1.0000
 -36   2  17    7548     594                                                        7267   -5.15    0.00  1.0000
 -36   2  17    8150     915                                                        7858   -5.15    0.00  1.0000
 -36   2  17    7849     760                                                        7563   -5.15    0.00  1.0000
 -34   2  16    8247     855                                                        8447    3.39    0.00  1.0000
 -34   2  16    7315     689                                                        7503    3.39    0.00  1.0000
 -32   2  15   27792     594                                                       26741    9.82    0.00  1.0000
 -32   2  15   27894     523                                                       26841    9.82    0.00  1.0000
 -30   2  14    3855     428                                                        3787   -1.72    0.00  1.0000
 -30   2  14    4234     523                                                        4162   -1.72    0.00  1.0000
 -28   2  13   86467    1378                                                       89415  -15.35    0.00  1.0000
 -26   2  12   37231     784                                                       36461   -6.19    0.00  1.0000
 -20   2   9  201399    2958                                                      205567  -14.25    0.00  1.0000
 -18   2   8   12484      71                                                       10885  -22.91    0.00  1.0000
  16  -2  -7     467     202                                                         712   15.68    0.00  1.0000
 -16   2   7     404     131                                                         633   15.68    0.00  1.0000
  14  -2  -6   30892     261                                                       27609  -29.49    0.00  1.0000
 -14   2   6   31058     202                                                       27766  -29.49    0.00  1.0000
  12  -2  -5     563     202                                                         471    9.78    0.00  1.0000
 -12   2   5     458      95                                                         375    9.78    0.00  1.0000
  10  -2  -4   24828     356                                                       22423  -24.02    0.00  1.0000
 -10   2   4   25117     333                                                       22697  -24.02    0.00  1.0000
   8  -2  -3  230245    1936                                                      199246 -102.86    0.00  1.0000
  -8   2   3  229079    2067                                                      198162 -102.86    0.00  1.0000
   6  -2  -2    2890     131                                                        2283  -18.56    0.00  1.0000
  -6   2   2    2957     131                                                        2343  -18.56    0.00  1.0000
  -6   2   2    2801      95                                                        2204  -18.56    0.00  1.0000
   4  -2  -1   73009    3219                                                       78738  -32.20    0.00  1.0000
   2  -2   0  274434    3576                                                      240485  102.95    0.00  1.0000
   2  -2   0  271906    3873                                                      238119  102.95    0.00  1.0000
  -2   2   0  272895    3873                                                      239045  102.95    0.00  1.0000
   0  -2   1   95447    1283                                                       77108  -96.06    0.00  1.0000
   0  -2   1   96124    1188                                                       77717  -96.06    0.00  1.0000
   0   2  -1   95597    1283                                                       77243  -96.06    0.00  1.0000
  -4  -2   3  119652    2697                                                      112021  -34.58    0.00  1.0000
  -6  -2   4  147097    3350                                                      139982  -28.89    0.00  1.0000
   6   2  -4  147827    3350                                                      140694  -28.89    0.00  1.0000
  -8  -2   5   53477     297                                                       51502  -13.33    0.00  1.0000
   8   2  -5   53659     297                                                       51681  -13.33    0.00  1.0000
 -10  -2   6    3633     202                                                        3329   -7.98    0.00  1.0000
  10   2  -6    3796     202                                                        3486   -7.98    0.00  1.0000
 -12  -2   7   43714    1580                                                       45435   12.55    0.00  1.0000
  12   2  -7   45106    1580                                                       46854   12.55    0.00  1.0000
 -14  -2   8   38179    1580                                                       39153    7.65    0.00  1.0000
  14   2  -8   38975    1604                                                       39959    7.65    0.00  1.0000
 -16  -2   9  166590    4170                                                      166047    2.07    0.00  1.0000
 -18  -2  10   64878    1319                                                       65745    5.24    0.00  1.0000
 -20  -2  11   14044     297                                                       14640   -7.66    0.00  1.0000
 -22  -2  12   17320     226                                                       15280   24.69    0.00  1.0000
 -24  -2  13  355903    4859                                                      354187   -4.45    0.00  1.0000
 -24  -2  13  352328    7056                                                      350620   -4.45    0.00  1.0000
 -26  -2  14    1965     499                                                        1878   -3.29    0.00  1.0000
 -28  -2  15    1237     463                                                        1301   -2.80    0.00  1.0000
 -28  -2  15    1275     499                                                        1340   -2.80    0.00  1.0000
 -30  -2  16      47     499                                                          37    2.47    0.00  1.0000
 -30  -2  16     133     463                                                         115    2.47    0.00  1.0000
 -32  -2  17   75071    1639                                                       74356   -4.04    0.00  1.0000
 -32  -2  17   74870    1675                                                       74156   -4.04    0.00  1.0000
 -34  -2  18     137     558                                                         384   26.42    0.00  1.0000
 -34  -2  18     396     630                                                         780   26.42    0.00  1.0000
 -36  -2  19       4     558                                                        -129    6.38    0.00  1.0000
 -36  -2  19       4     725                                                        -129    6.38    0.00  1.0000
 -36  -2  19     223     630                                                         166    6.38    0.00  1.0000
 -38  -2  20    8010    1212                                                        7903    1.85    0.00  1.0000
 -38  -2  20    8365     630                                                        8256    1.85    0.00  1.0000
 -38  -2  20    8286     760                                                        8178    1.85    0.00  1.0000
 -40  -2  21   14214     689                                                       13586    8.25    0.00  1.0000
 -40  -2  21   13850    1342                                                       13230    8.25    0.00  1.0000
 -40  -2  21   13650     820                                                       13034    8.25    0.00  1.0000
 -40  -2  21   14415     915                                                       13782    8.25    0.00  1.0000
 -42  -2  22   16164    1152                                                       16228   -0.78    0.00  1.0000
 -42  -2  22   16480     784                                                       16545   -0.78    0.00  1.0000
 -42  -2  22   16458     855                                                       16523   -0.78    0.00  1.0000
 -42  -2  22   16381     499                                                       16445   -0.78    0.00  1.0000
 -42  -2  22   16597     653                                                       16662   -0.78    0.00  1.0000
 -44  -2  23    4377     855                                                        4704    7.49    0.00  1.0000
 -44  -2  23    4130    1057                                                        4447    7.49    0.00  1.0000
 -44  -2  23    4491     594                                                        4822    7.49    0.00  1.0000
 -44  -2  23    4738     725                                                        5078    7.49    0.00  1.0000
 -44  -2  23    4470     463                                                        4800    7.49    0.00  1.0000
 -46  -2  24     504     523                                                         483    1.48    0.00  1.0000
 -46  -2  24     322     594                                                         305    1.48    0.00  1.0000
 -46  -2  24     806     760                                                         779    1.48    0.00  1.0000
 -46  -2  24     686     499                                                         661    1.48    0.00  1.0000
 -46  -2  24     322    1081                                                         305    1.48    0.00  1.0000
 -48  -2  25    2840     499                                                        2433   12.27    0.00  1.0000
 -48  -2  25    2415     428                                                        2041   12.27    0.00  1.0000
 -48  -2  25    2112     915                                                        1763   12.27    0.00  1.0000
 -48  -2  25    2756     725                                                        2355   12.27    0.00  1.0000
 -48  -2  25    2284     558                                                        1920   12.27    0.00  1.0000
 -50  -2  26     512     428                                                         670   10.24    0.00  1.0000
 -50  -2  26     738     499                                                         926   10.24    0.00  1.0000
 -50  -2  26     596     689                                                         766   10.24    0.00  1.0000
 -50  -2  26     291     523                                                         413   10.24    0.00  1.0000
 -52  -2  27    1690     463                                                        1654   -1.42    0.00  1.0000
 -52  -2  27    1751     725                                                        1714   -1.42    0.00  1.0000
 -54  -2  28   19401     594                                                       19298   -1.16    0.00  1.0000
 -54  -2  28   18512     820                                                       18411   -1.16    0.00  1.0000
 -53   3  25     231     725                                                         479  -20.54    0.00  1.0000
 -51   3  24       1     891                                                        -111   -3.23    0.00  1.0000
 -51   3  24       1     725                                                         -33   -3.23    0.00  1.0000
 -51   3  24     505     499                                                         459   -3.23    0.00  1.0000
 -49   3  23    2122     558                                                        2026    3.29    0.00  1.0000
 -49   3  23    1636     784                                                        1552    3.29    0.00  1.0000
 -49   3  23    1412    1081                                                        1334    3.29    0.00  1.0000
 -49   3  23    1859     855                                                        1769    3.29    0.00  1.0000
 -47   3  22    2703     558                                                        2650   -1.59    0.00  1.0000
 -47   3  22    2127     760                                                        2080   -1.59    0.00  1.0000
 -47   3  22    1726    1247                                                        1684   -1.59    0.00  1.0000
 -47   3  22    2606     820                                                        2554   -1.59    0.00  1.0000
 -45   3  21    6263     891                                                        6027    4.62    0.00  1.0000
 -45   3  21    6746    1414                                                        6501    4.62    0.00  1.0000
 -45   3  21    6927     891                                                        6679    4.62    0.00  1.0000
 -45   3  21    6546     594                                                        6305    4.62    0.00  1.0000
 -43   3  20     223    1449                                                         356   13.81    0.00  1.0000
 -43   3  20     384     558                                                         556   13.81    0.00  1.0000
 -43   3  20     582     915                                                         791   13.81    0.00  1.0000
 -43   3  20      20     784                                                        -214   13.81    0.00  1.0000
 -41   3  19     717     784                                                         947   12.26    0.00  1.0000
 -41   3  19    1742    1544                                                        2091   12.26    0.00  1.0000
 -41   3  19    1223     950                                                        1518   12.26    0.00  1.0000
 -41   3  19    1082     594                                                        1361   12.26    0.00  1.0000
 -39   3  18    4284    1580                                                        4904   14.29    0.00  1.0000
 -39   3  18    4798    1081                                                        5453   14.29    0.00  1.0000
 -39   3  18    3293     855                                                        3839   14.29    0.00  1.0000
 -39   3  18    3769     689                                                        4352   14.29    0.00  1.0000
 -37   3  17   29898    1212                                                       29746   -1.35    0.00  1.0000
 -37   3  17   29579     855                                                       29428   -1.35    0.00  1.0000
 -37   3  17   30390    1057                                                       30237   -1.35    0.00  1.0000
 -35   3  16    4134     820                                                        3692  -11.06    0.00  1.0000
 -35   3  16    3339     463                                                        2943  -11.06    0.00  1.0000
 -35   3  16    3446     630                                                        3043  -11.06    0.00  1.0000
 -33   3  15    2468     725                                                        2902  -13.52    0.00  1.0000
 -33   3  15    1604     558                                                        1957  -13.52    0.00  1.0000
 -31   3  14  136855    2233                                                      136276    2.43    0.00  1.0000
 -31   3  14  137762    2162                                                      137181    2.43    0.00  1.0000
 -29   3  13     213     428                                                         136   -9.07    0.00  1.0000
 -29   3  13     356     333                                                         254   -9.07    0.00  1.0000
 -27   3  12   10875     428                                                       11363   -7.16    0.00  1.0000
 -25   3  11    2892     356                                                        3702  -22.05    0.00  1.0000
  17  -3  -7    7631     202                                                        7992   -6.28    0.00  1.0000
 -17   3   7    7381      95                                                        7736   -6.28    0.00  1.0000
  15  -3  -6   90083     915                                                       84445  -29.46    0.00  1.0000
 -15   3   6   89983     915                                                       84348  -29.46    0.00  1.0000
  13  -3  -5   20979     202                                                       19096  -20.57    0.00  1.0000
 -13   3   5   20998      95                                                       19114  -20.57    0.00  1.0000
  11  -3  -4    7957     226                                                        7459    8.74    0.00  1.0000
 -11   3   4    7939     166                                                        7441    8.74    0.00  1.0000
   9  -3  -3  131256    1414                                                      121110   43.84    0.00  1.0000
  -9   3   3  129572    1473                                                      119492   43.84    0.00  1.0000
  -9   3   3  130518    1414                                                      120401   43.84    0.00  1.0000
   7  -3  -2  109081    1841                                                      103129   28.13    0.00  1.0000
  -7   3   2  108066    1841                                                      102142   28.13    0.00  1.0000
   5  -3  -1   14170    1283                                                       21187  -83.23    0.00  1.0000
  -5   3   1   13880    1378                                                       20831  -83.23    0.00  1.0000
   3  -3   0    1613      71                                                        1486    4.96    0.00  1.0000
   3  -3   0    1594      71                                                        1468    4.96    0.00  1.0000
  -3   3   0    1613      36                                                        1486    4.96    0.00  1.0000
  -3   3   0    1613      36                                                        1486    4.96    0.00  1.0000
   1  -3   1  134616    3778                                                      132798    7.72    0.00  1.0000
   1  -3   1  133625    4098                                                      131814    7.72    0.00  1.0000
  -1   3  -1  133604    4098                                                      131793    7.72    0.00  1.0000
  -1  -3   2   98819    2697                                                       93364   27.17    0.00  1.0000
   1   3  -2  100073    2697                                                       94583   27.17    0.00  1.0000
  -3  -3   3   23177     392                                                       24046    8.74    0.00  1.0000
  -5  -3   4    2093      95                                                        1749   12.05    0.00  1.0000
   5   3  -4    1983      95                                                        1649   12.05    0.00  1.0000
  -7  -3   5   35250      71                                                       28742   56.07    0.00  1.0000
   7   3  -5   35557      95                                                       29019   56.07    0.00  1.0000
  -9  -3   6  228880    5880                                                      227249   -5.24    0.00  1.0000
   9   3  -6  227514    5880                                                      225888   -5.24    0.00  1.0000
 -11  -3   7  317727    6403                                                      318195    1.28    0.00  1.0000
  11   3  -7  318827    6403                                                      319296    1.28    0.00  1.0000
 -13  -3   8   74608    2697                                                       79163  -25.31    0.00  1.0000
 -15  -3   9    9904     725                                                       11958  -31.05    0.00  1.0000
 -17  -3  10   50284    1188                                                       52148  -12.71    0.00  1.0000
 -19  -3  11   31952     855                                                       30978   -8.49    0.00  1.0000
 -21  -3  12  664652    8898                                                      668173    6.65    0.00  1.0000
 -23  -3  13   10349     630                                                       10400    0.77    0.00  1.0000
 -25  -3  14  199757    3611                                                      199082   -2.33    0.00  1.0000
 -27  -3  15    5828     523                                                        6175    6.91    0.00  1.0000
 -29  -3  16   10926     499                                                       10803   -1.83    0.00  1.0000
 -29  -3  16   11717     594                                                       11590   -1.83    0.00  1.0000
 -31  -3  17     315     523                                                         347    3.52    0.00  1.0000
 -31  -3  17     541     558                                                         582    3.52    0.00  1.0000
 -33  -3  18    3333     558                                                        3274   -1.60    0.00  1.0000
 -33  -3  18    3293     523                                                        3235   -1.60    0.00  1.0000
 -35  -3  19    3785     820                                                        4115    8.22    0.00  1.0000
 -35  -3  19    3598     725                                                        3919    8.22    0.00  1.0000
 -35  -3  19    4409     784                                                        4764    8.22    0.00  1.0000
 -37  -3  20   32668    1509                                                       32037    5.44    0.00  1.0000
 -37  -3  20   32985     986                                                       32351    5.44    0.00  1.0000
 -37  -3  20   32150    1022                                                       31524    5.44    0.00  1.0000
 -37  -3  20   31614     891                                                       30993    5.44    0.00  1.0000
 -39  -3  21     658     784                                                         687   -1.73    0.00  1.0000
 -39  -3  21    2192    1247                                                        2245   -1.73    0.00  1.0000
 -39  -3  21    1141     653                                                        1179   -1.73    0.00  1.0000
 -39  -3  21    1299     760                                                        1340   -1.73    0.00  1.0000
 -41  -3  22    1093     689                                                        1326   10.38    0.00  1.0000
 -41  -3  22     598    1188                                                         773   10.38    0.00  1.0000
 -41  -3  22     343     523                                                         478   10.38    0.00  1.0000
 -41  -3  22     376     891                                                         517   10.38    0.00  1.0000
 -41  -3  22     495     784                                                         656   10.38    0.00  1.0000
 -43  -3  23     378     630                                                         477    7.37    0.00  1.0000
 -43  -3  23     155     725                                                         220    7.37    0.00  1.0000
 -43  -3  23     467     523                                                         576    7.37    0.00  1.0000
 -43  -3  23       1    1117                                                          10    7.37    0.00  1.0000
 -43  -3  23     448     891                                                         555    7.37    0.00  1.0000
 -45  -3  24    3352     558                                                        3762   10.75    0.00  1.0000
 -45  -3  24    2942     630                                                        3327   10.75    0.00  1.0000
 -45  -3  24    3073     499                                                        3466   10.75    0.00  1.0000
 -45  -3  24    3464    1117                                                        3880   10.75    0.00  1.0000
 -45  -3  24    3706     820                                                        4136   10.75    0.00  1.0000
 -47  -3  25   33498     784                                                       33590    0.78    0.00  1.0000
 -47  -3  25   33654     523                                                       33747    0.78    0.00  1.0000
 -47  -3  25   33750     653                                                       33843    0.78    0.00  1.0000
 -47  -3  25   33711     558                                                       33804    0.78    0.00  1.0000
 -47  -3  25   33576    1022                                                       33669    0.78    0.00  1.0000
 -49  -3  26     291     463                                                         331    3.51    0.00  1.0000
 -49  -3  26     162     689                                                         192    3.51    0.00  1.0000
 -49  -3  26       1     558                                                         -39    3.51    0.00  1.0000
 -49  -3  26       1     784                                                        -107    3.51    0.00  1.0000
 -49  -3  26     439     499                                                         488    3.51    0.00  1.0000
 -51  -3  27     432     725                                                         423    0.67    0.00  1.0000
 -51  -3  27     432     463                                                         423    0.67    0.00  1.0000
 -51  -3  27       0     499                                                         -72    0.67    0.00  1.0000
 -51  -3  27     353     499                                                         345    0.67    0.00  1.0000
 -53  -3  28     296     463                                                         235   -5.87    0.00  1.0000
 -53  -3  28     115     725                                                          78   -5.87    0.00  1.0000
 -55  -3  29     682     428                                                         734    3.05    0.00  1.0000
 -57  -3  30    2195     356                                                        2038    5.28    0.00  1.0000
 -54   4  25       4     653                                                        -178   -6.10    0.00  1.0000
 -52   4  24    1169     784                                                        1113    2.54    0.00  1.0000
 -52   4  24    1453     855                                                        1391    2.54    0.00  1.0000
 -50   4  23    8217     523                                                        8337    2.04    0.00  1.0000
 -50   4  23    7591     725                                                        7706    2.04    0.00  1.0000
 -50   4  23    7418    1057                                                        7532    2.04    0.00  1.0000
 -50   4  23    7984     820                                                        8102    2.04    0.00  1.0000
 -48   4  22     135     820                                                         254   18.82    0.00  1.0000
 -48   4  22      14     760                                                          19   18.82    0.00  1.0000
 -48   4  22      59    1319                                                         136   18.82    0.00  1.0000
 -48   4  22      38     499                                                          97   18.82    0.00  1.0000
 -46   4  21    2264     760                                                        2373   -3.51    0.00  1.0000
 -46   4  21    2094    1342                                                        2199   -3.51    0.00  1.0000
 -46   4  21    2361     784                                                        2473   -3.51    0.00  1.0000
 -46   4  21    2553     523                                                        2669   -3.51    0.00  1.0000
 -44   4  20     133     784                                                         142   -1.27    0.00  1.0000
 -44   4  20     450     855                                                         467   -1.27    0.00  1.0000
 -44   4  20     526    1414                                                         545   -1.27    0.00  1.0000
 -44   4  20     450     558                                                         467   -1.27    0.00  1.0000
 -42   4  19     159     820                                                         357   19.54    0.00  1.0000
 -42   4  19     539     594                                                         870   19.54    0.00  1.0000
 -42   4  19     387     950                                                         674   19.54    0.00  1.0000
 -42   4  19     448    1449                                                         753   19.54    0.00  1.0000
 -40   4  18   56179     915                                                       56091   -0.58    0.00  1.0000
 -40   4  18   55801    1081                                                       55713   -0.58    0.00  1.0000
 -40   4  18   57951    1936                                                       57862   -0.58    0.00  1.0000
 -40   4  18   56650    1319                                                       56562   -0.58    0.00  1.0000
 -38   4  17    4743     891                                                        5236   10.79    0.00  1.0000
 -38   4  17    4499     784                                                        4980   10.79    0.00  1.0000
 -38   4  17    4947    1509                                                        5450   10.79    0.00  1.0000
 -38   4  17    3881     523                                                        4328   10.79    0.00  1.0000
 -36   4  16   55674    2756                                                       55424    1.64    0.00  1.0000
 -36   4  16   55456    1901                                                       55207    1.64    0.00  1.0000
 -36   4  16   56128    1604                                                       55877    1.64    0.00  1.0000
 -36   4  16   56227    1509                                                       55976    1.64    0.00  1.0000
 -34   4  15   16603     760                                                       16569    0.40    0.00  1.0000
 -34   4  15   16742     915                                                       16708    0.40    0.00  1.0000
 -32   4  14   48502    1117                                                       48472    0.21    0.00  1.0000
 -32   4  14   48955    1212                                                       48925    0.21    0.00  1.0000
 -30   4  13   17193     630                                                       16905   -3.41    0.00  1.0000
 -30   4  13   17846     760                                                       17553   -3.41    0.00  1.0000
 -28   4  12     313     428                                                         272   -3.97    0.00  1.0000
 -28   4  12     378     333                                                         332   -3.97    0.00  1.0000
 -26   4  11   61997    1057                                                       61533    2.89    0.00  1.0000
  16  -4  -6    4403     202                                                        4178    5.32    0.00  1.0000
 -16   4   6    4403      71                                                        4178    5.32    0.00  1.0000
  14  -4  -5   25751     558                                                       27132  -13.07    0.00  1.0000
 -14   4   5   25077     463                                                       26441  -13.07    0.00  1.0000
  12  -4  -4   69143     855                                                       71073   11.25    0.00  1.0000
 -12   4   4   69242     820                                                       71173   11.25    0.00  1.0000
  10  -4  -3    5582     226                                                        4205  -30.60    0.00  1.0000
 -10   4   3    5401     166                                                        4048  -30.60    0.00  1.0000
 -10   4   3    5290     226                                                        3952  -30.60    0.00  1.0000
   8  -4  -2    4749     356                                                        5801   22.24    0.00  1.0000
  -8   4   2    4624     297                                                        5662   22.24    0.00  1.0000
  -8   4   2    4911     356                                                        5979   22.24    0.00  1.0000
   6  -4  -1   14244     356                                                       11404   38.74    0.00  1.0000
  -6   4   1   13606     333                                                       10834   38.74    0.00  1.0000
   4  -4   0   46941     594                                                       44278   19.16    0.00  1.0000
   4  -4   0   46170     630                                                       43529   19.16    0.00  1.0000
  -4   4   0   46251     630                                                       43608   19.16    0.00  1.0000
   2  -4   1   27670    2305                                                       37095  -83.23    0.00  1.0000
   2  -4   1   26905    2495                                                       36208  -83.23    0.00  1.0000
  -2   4  -1   27092    2459                                                       36425  -83.23    0.00  1.0000
   0  -4   2  179264    3219                                                      170955  -30.53    0.00  1.0000
   0   4  -2  179044    3184                                                      170741  -30.53    0.00  1.0000
  -2  -4   3     593      95                                                         478    7.63    0.00  1.0000
   2   4  -3     593      95                                                         478    7.63    0.00  1.0000
  -4  -4   4   14200      71                                                       10871  -46.04    0.00  1.0000
   4   4  -4   14179      71                                                       10853  -46.04    0.00  1.0000
   6   4  -5   52921    1283                                                       49556   22.82    0.00  1.0000
  -8  -4   6   13184     131                                                       12549    8.59    0.00  1.0000
   8   4  -6   13245     131                                                       12609    8.59    0.00  1.0000
 -10  -4   7    9837     392                                                       10678   12.83    0.00  1.0000
 -12  -4   8  191027    4633                                                      204909  -48.02    0.00  1.0000
 -14  -4   9   65383    2305                                                       66840   -8.77    0.00  1.0000
 -16  -4  10   12110     428                                                       11924    2.63    0.00  1.0000
 -18  -4  11  388674    6866                                                      386134   -6.30    0.00  1.0000
 -20  -4  12   97692    1639                                                       99310    7.96    0.00  1.0000
 -22  -4  13    1937     226                                                        1574  -13.39    0.00  1.0000
 -24  -4  14    2976     463                                                        2868   -3.07    0.00  1.0000
 -24  -4  14    2595     226                                                        2494   -3.07    0.00  1.0000
 -26  -4  15  147456    2435                                                      148549   -4.39    0.00  1.0000
 -28  -4  16   40092     915                                                       37724   18.52    0.00  1.0000
 -28  -4  16   39301     891                                                       36957   18.52    0.00  1.0000
 -30  -4  17    7262     523                                                        7084   -3.25    0.00  1.0000
 -30  -4  17    7364     523                                                        7184   -3.25    0.00  1.0000
 -32  -4  18   72788    1473                                                       76238   19.59    0.00  1.0000
 -32  -4  18   73499    1414                                                       76965   19.59    0.00  1.0000
 -34  -4  19   25640     784                                                       24912    7.12    0.00  1.0000
 -34  -4  19   24863     760                                                       24146    7.12    0.00  1.0000
 -34  -4  19   24783     784                                                       24067    7.12    0.00  1.0000
 -36  -4  20      18     653                                                        -172   13.18    0.00  1.0000
 -36  -4  20      18    1188                                                        -332   13.18    0.00  1.0000
 -36  -4  20     249     653                                                         391   13.18    0.00  1.0000
 -36  -4  20      18     653                                                        -172   13.18    0.00  1.0000
 -38  -4  21    3727    1188                                                        3700   -0.70    0.00  1.0000
 -38  -4  21    3530     725                                                        3504   -0.70    0.00  1.0000
 -38  -4  21    3945     820                                                        3917   -0.70    0.00  1.0000
 -38  -4  21    4814     784                                                        4783   -0.70    0.00  1.0000
 -40  -4  22   20829    1378                                                       19521   14.22    0.00  1.0000
 -40  -4  22   21135     820                                                       19817   14.22    0.00  1.0000
 -40  -4  22   20362     986                                                       19069   14.22    0.00  1.0000
 -40  -4  22   20384     653                                                       19090   14.22    0.00  1.0000
 -40  -4  22   20668     891                                                       19365   14.22    0.00  1.0000
 -42  -4  23   61230    2008                                                       61209   -0.13    0.00  1.0000
 -42  -4  23   61309    1675                                                       61288   -0.13    0.00  1.0000
 -42  -4  23   60735    1414                                                       60714   -0.13    0.00  1.0000
 -42  -4  23   59790    1152                                                       59769   -0.13    0.00  1.0000
 -42  -4  23   60599    1188                                                       60578   -0.13    0.00  1.0000
 -42  -4  23   61740    1378                                                       61719   -0.13    0.00  1.0000
 -44  -4  24   11468     523                                                       11910    6.34    0.00  1.0000
 -44  -4  24   11895     725                                                       12345    6.34    0.00  1.0000
 -44  -4  24   11507     594                                                       11949    6.34    0.00  1.0000
 -44  -4  24   11198     760                                                       11635    6.34    0.00  1.0000
 -44  -4  24   11412    1117                                                       11853    6.34    0.00  1.0000
 -46  -4  25    5250     463                                                        5023    4.92    0.00  1.0000
 -46  -4  25    5130     689                                                        4906    4.92    0.00  1.0000
 -46  -4  25    5433     523                                                        5202    4.92    0.00  1.0000
 -46  -4  25    5494     630                                                        5262    4.92    0.00  1.0000
 -46  -4  25    4907    1022                                                        4688    4.92    0.00  1.0000
 -48  -4  26    3728     653                                                        3416    8.16    0.00  1.0000
 -48  -4  26    3973     428                                                        3651    8.16    0.00  1.0000
 -48  -4  26    3628     820                                                        3320    8.16    0.00  1.0000
 -48  -4  26    3995     499                                                        3672    8.16    0.00  1.0000
 -48  -4  26    3914     594                                                        3594    8.16    0.00  1.0000
 -50  -4  27   10598     523                                                       10310   -4.38    0.00  1.0000
 -50  -4  27   10320     630                                                       10036   -4.38    0.00  1.0000
 -50  -4  27   10082     725                                                        9801   -4.38    0.00  1.0000
 -50  -4  27   10581     499                                                       10293   -4.38    0.00  1.0000
 -52  -4  28    2582     463                                                        2313    8.49    0.00  1.0000
 -52  -4  28    1890     689                                                        1661    8.49    0.00  1.0000
 -54  -4  29      99     428                                                         132   -4.72    0.00  1.0000
 -56  -4  30   17255     463                                                       16997    3.07    0.00  1.0000
 -53   5  24    9556     725                                                       10013    7.22    0.00  1.0000
 -51   5  23    7479     784                                                        7466   -0.24    0.00  1.0000
 -51   5  23    6631     986                                                        6618   -0.24    0.00  1.0000
 -51   5  23    6787     725                                                        6774   -0.24    0.00  1.0000
 -49   5  22       1    1283                                                        -243    3.44    0.00  1.0000
 -49   5  22     732     523                                                         677    3.44    0.00  1.0000
 -49   5  22      14     760                                                           7    3.44    0.00  1.0000
 -49   5  22     527     820                                                         481    3.44    0.00  1.0000
 -47   5  21     295     760                                                         295   -0.01    0.00  1.0000
 -47   5  21     153    1319                                                         153   -0.01    0.00  1.0000
 -47   5  21     509     499                                                         509   -0.01    0.00  1.0000
 -47   5  21     313     725                                                         313   -0.01    0.00  1.0000
 -45   5  20    5617     855                                                        5760    2.93    0.00  1.0000
 -45   5  20    4605     523                                                        4734    2.93    0.00  1.0000
 -45   5  20    4780    1378                                                        4912    2.93    0.00  1.0000
 -45   5  20    4760     855                                                        4891    2.93    0.00  1.0000
 -43   5  19    8573     820                                                        8683    1.84    0.00  1.0000
 -43   5  19    9004     891                                                        9117    1.84    0.00  1.0000
 -43   5  19    8789     558                                                        8900    1.84    0.00  1.0000
 -43   5  19    8711    1414                                                        8822    1.84    0.00  1.0000
 -41   5  18    2693     760                                                        2544    4.63    0.00  1.0000
 -41   5  18    2693     558                                                        2544    4.63    0.00  1.0000
 -41   5  18    3360     915                                                        3193    4.63    0.00  1.0000
 -41   5  18    3360    1473                                                        3193    4.63    0.00  1.0000
 -39   5  17   21070    2008                                                       21630   -5.93    0.00  1.0000
 -39   5  17   20877     820                                                       21434   -5.93    0.00  1.0000
 -39   5  17   21671    1212                                                       22239   -5.93    0.00  1.0000
 -39   5  17   20971    1057                                                       21530   -5.93    0.00  1.0000
 -37   5  16    5371     689                                                        6289  -18.55    0.00  1.0000
 -37   5  16    5483    1022                                                        6410  -18.55    0.00  1.0000
 -37   5  16    5226     891                                                        6132  -18.55    0.00  1.0000
 -37   5  16    5774    1770                                                        6724  -18.55    0.00  1.0000
 -35   5  15   16872     558                                                       17129   -3.04    0.00  1.0000
 -35   5  15   16912     891                                                       17169   -3.04    0.00  1.0000
 -35   5  15   16069     689                                                       16320   -3.04    0.00  1.0000
 -33   5  14   17253     653                                                       17492    2.81    0.00  1.0000
 -33   5  14   17271     784                                                       17510    2.81    0.00  1.0000
 -31   5  13   11684     653                                                       11558   -1.81    0.00  1.0000
 -31   5  13   11387     523                                                       11262   -1.81    0.00  1.0000
 -29   5  12   13347     499                                                       13980   -8.40    0.00  1.0000
 -29   5  12   13730     356                                                       14372   -8.40    0.00  1.0000
 -27   5  11     576     333                                                         814  -13.91    0.00  1.0000
 -25   5  10     753     356                                                        1084  -17.56    0.00  1.0000
  15  -5  -5  352601    6367                                                      347478  -13.36    0.00  1.0000
 -15   5   5  354784    6831                                                      349645  -13.36    0.00  1.0000
  13  -5  -4   14712     558                                                       16083   17.03    0.00  1.0000
 -13   5   4   14675     499                                                       16044   17.03    0.00  1.0000
 -13   5   4   14808     499                                                       16183   17.03    0.00  1.0000
 -13   5   4   14845     558                                                       16222   17.03    0.00  1.0000
  11  -5  -3     609     166                                                        1133   31.39    0.00  1.0000
 -11   5   3     708      95                                                        1269   31.39    0.00  1.0000
 -11   5   3     679      71                                                        1230   31.39    0.00  1.0000
 -11   5   3     679     166                                                        1230   31.39    0.00  1.0000
   9  -5  -2    3846     166                                                        3029  -21.71    0.00  1.0000
  -9   5   2    3782      95                                                        2972  -21.71    0.00  1.0000
  -9   5   2    3713     166                                                        2911  -21.71    0.00  1.0000
   7  -5  -1   41127    1544                                                       45092  -29.37    0.00  1.0000
  -7   5   1   40846    1639                                                       44797  -29.37    0.00  1.0000
   5  -5   0    2053     131                                                        1545  -18.44    0.00  1.0000
   5  -5   0    2148      95                                                        1627  -18.44    0.00  1.0000
  -5   5   0    2148      36                                                        1627  -18.44    0.00  1.0000
  -5   5   0    2078      71                                                        1566  -18.44    0.00  1.0000
   3  -5   1  168306    3017                                                      164174  -15.56    0.00  1.0000
  -3   5  -1  169162    3017                                                      165019  -15.56    0.00  1.0000
   1  -5   2   16648     297                                                       16892   -2.97    0.00  1.0000
   1  -5   2   16687     297                                                       16931   -2.97    0.00  1.0000
  -1   5  -2   16471     297                                                       16714   -2.97    0.00  1.0000
  -1  -5   3    1348     131                                                        1334    0.64    0.00  1.0000
   1   5  -3    1151      71                                                        1138    0.64    0.00  1.0000
   1   5  -3    1348      95                                                        1334    0.64    0.00  1.0000
  -3  -5   4   46272    1283                                                       45920   -2.52    0.00  1.0000
   3   5  -4   46350    1283                                                       45998   -2.52    0.00  1.0000
  -5  -5   5     879     131                                                         742   -7.67    0.00  1.0000
   5   5  -5     988     131                                                         842   -7.67    0.00  1.0000
  -7  -5   6   42956     820                                                       43772   -6.01    0.00  1.0000
   7   5  -6   43094     855                                                       43911   -6.01    0.00  1.0000
  -9  -5   7    2922     333                                                        3831  -24.12    0.00  1.0000
 -11  -5   8    2588     166                                                        3498   25.78    0.00  1.0000
 -13  -5   9  269789    6047                                                      275464  -16.76    0.00  1.0000
 -15  -5  10  138714    2305                                                      143354   19.06    0.00  1.0000
 -17  -5  11  359567    6569                                                      356412   -8.14    0.00  1.0000
 -19  -5  12  312539    4597                                                      313658   -3.08    0.00  1.0000
 -21  -5  13  511056    8173                                                      508177    6.23    0.00  1.0000
 -23  -5  14  283472    4039                                                      278205   15.38    0.00  1.0000
 -23  -5  14  277944    5880                                                      272728   15.38    0.00  1.0000
 -25  -5  15     959     226                                                         957    0.12    0.00  1.0000
 -25  -5  15    1276     499                                                        1274    0.12    0.00  1.0000
 -27  -5  16   40271     950                                                       39817    3.50    0.00  1.0000
 -27  -5  16   41202     986                                                       40743    3.50    0.00  1.0000
 -29  -5  17   51777     891                                                       52113    2.28    0.00  1.0000
 -29  -5  17   52561     915                                                       52900    2.28    0.00  1.0000
 -31  -5  18    5203     653                                                        4842    7.92    0.00  1.0000
 -31  -5  18    4385     594                                                        4054    7.92    0.00  1.0000
 -33  -5  19     775     558                                                         707   -3.87    0.00  1.0000
 -33  -5  19     312     630                                                         269   -3.87    0.00  1.0000
 -33  -5  19     323     594                                                         279   -3.87    0.00  1.0000
 -35  -5  20   18386     689                                                       17984   -4.62    0.00  1.0000
 -35  -5  20   19064     653                                                       18654   -4.62    0.00  1.0000
 -35  -5  20   19522    1247                                                       19107   -4.62    0.00  1.0000
 -35  -5  20   17969     725                                                       17571   -4.62    0.00  1.0000
 -37  -5  21    2507    1212                                                        2679    5.24    0.00  1.0000
 -37  -5  21    1802     784                                                        1948    5.24    0.00  1.0000
 -37  -5  21    2070     725                                                        2226    5.24    0.00  1.0000
 -37  -5  21    3461     760                                                        3662    5.24    0.00  1.0000
 -39  -5  22   81426    1580                                                       81920    2.68    0.00  1.0000
 -39  -5  22   81543    1580                                                       82037    2.68    0.00  1.0000
 -39  -5  22   80541    2328                                                       81032    2.68    0.00  1.0000
 -39  -5  22   79070    1770                                                       79557    2.68    0.00  1.0000
 -39  -5  22   80718    1342                                                       81210    2.68    0.00  1.0000
 -39  -5  22   81209    1342                                                       81702    2.68    0.00  1.0000
 -41  -5  23   22191    1247                                                       21989    2.11    0.00  1.0000
 -41  -5  23   22191     760                                                       21989    2.11    0.00  1.0000
 -41  -5  23   21518     630                                                       21319    2.11    0.00  1.0000
 -41  -5  23   21658     784                                                       21458    2.11    0.00  1.0000
 -41  -5  23   21579     594                                                       21379    2.11    0.00  1.0000
 -43  -5  24    1031     725                                                        1035    0.21    0.00  1.0000
 -43  -5  24     814     499                                                         818    0.21    0.00  1.0000
 -43  -5  24     736    1081                                                         740    0.21    0.00  1.0000
 -43  -5  24    1230     523                                                        1235    0.21    0.00  1.0000
 -43  -5  24    1326     653                                                        1331    0.21    0.00  1.0000
 -45  -5  25     322     523                                                         487  -12.67    0.00  1.0000
 -45  -5  25      17     689                                                         -12  -12.67    0.00  1.0000
 -45  -5  25       3     630                                                          34  -12.67    0.00  1.0000
 -45  -5  25      17    1022                                                        -112  -12.67    0.00  1.0000
 -45  -5  25      81     499                                                         173  -12.67    0.00  1.0000
 -47  -5  26    8993     689                                                        9321    5.30    0.00  1.0000
 -47  -5  26    8822     760                                                        9147    5.30    0.00  1.0000
 -47  -5  26    8395     891                                                        8712    5.30    0.00  1.0000
 -47  -5  26    8706     499                                                        9029    5.30    0.00  1.0000
 -47  -5  26    8993     523                                                        9321    5.30    0.00  1.0000
 -49  -5  27    1217     594                                                        1306    3.87    0.00  1.0000
 -49  -5  27    1502     689                                                        1601    3.87    0.00  1.0000
 -49  -5  27    1406     463                                                        1502    3.87    0.00  1.0000
 -49  -5  27    1444     463                                                        1541    3.87    0.00  1.0000
 -51  -5  28     435     463                                                         372   -4.88    0.00  1.0000
 -51  -5  28     307     653                                                         254   -4.88    0.00  1.0000
 -53  -5  29   24469     630                                                       24517   -0.48    0.00  1.0000
 -53  -5  29   23978     820                                                       24025   -0.48    0.00  1.0000
 -55  -5  30     668     428                                                         735    4.14    0.00  1.0000
 -57  -5  31    2424     333                                                        2474   -1.57    0.00  1.0000
 -54   6  24       7     653                                                          79   21.50    0.00  1.0000
 -52   6  23     219     891                                                         202   -1.80    0.00  1.0000
 -52   6  23     466     689                                                         441   -1.80    0.00  1.0000
 -50   6  22       3    1212                                                        -100    5.61    0.00  1.0000
 -50   6  22       3     725                                                         -97    5.61    0.00  1.0000
 -50   6  22     187     784                                                         238    5.61    0.00  1.0000
 -48   6  21       4     760                                                        -165   -6.30    0.00  1.0000
 -48   6  21       4     689                                                        -144   -6.30    0.00  1.0000
 -48   6  21     245    1283                                                         188   -6.30    0.00  1.0000
 -46   6  20       0    1319                                                        -394    1.43    0.00  1.0000
 -46   6  20       0     784                                                        -233    1.43    0.00  1.0000
 -46   6  20     510     523                                                         522    1.43    0.00  1.0000
 -46   6  20       0     760                                                        -190    1.43    0.00  1.0000
 -44   6  19   12105     558                                                       12394   -4.03    0.00  1.0000
 -44   6  19   11637     820                                                       11920   -4.03    0.00  1.0000
 -44   6  19   11870    1449                                                       12156   -4.03    0.00  1.0000
 -44   6  19   12046     760                                                       12334   -4.03    0.00  1.0000
 -42   6  18   10296    1711                                                       10066    3.54    0.00  1.0000
 -42   6  18   10434     986                                                       10202    3.54    0.00  1.0000
 -42   6  18   10015     689                                                        9788    3.54    0.00  1.0000
 -42   6  18   10337    1081                                                       10106    3.54    0.00  1.0000
 -40   6  17    1510    1770                                                        1535   -0.98    0.00  1.0000
 -40   6  17    1001     915                                                        1021   -0.98    0.00  1.0000
 -40   6  17    1195     820                                                        1217   -0.98    0.00  1.0000
 -40   6  17     765     558                                                         783   -0.98    0.00  1.0000
 -38   6  16    1783    1806                                                        1844    4.45    0.00  1.0000
 -38   6  16     115     499                                                         130    4.45    0.00  1.0000
 -38   6  16     189     760                                                         208    4.45    0.00  1.0000
 -38   6  16     284     891                                                         308    4.45    0.00  1.0000
 -36   6  15       9     499                                                          28  -19.01    0.00  1.0000
 -36   6  15      38    1711                                                         -51  -19.01    0.00  1.0000
 -36   6  15      38     630                                                        -168  -19.01    0.00  1.0000
 -36   6  15      38     784                                                         -68  -19.01    0.00  1.0000
 -34   6  14   31256    1212                                                       32030    6.72    0.00  1.0000
 -34   6  14   30767     855                                                       31535    6.72    0.00  1.0000
 -34   6  14   30457     986                                                       31221    6.72    0.00  1.0000
 -32   6  13    5180     594                                                        5453   -5.96    0.00  1.0000
 -32   6  13    5834     463                                                        6123   -5.96    0.00  1.0000
 -30   6  12   17531     653                                                       17200   -3.88    0.00  1.0000
 -30   6  12   17830     784                                                       17496   -3.88    0.00  1.0000
 -28   6  11   31999    1188                                                       32153   -1.33    0.00  1.0000
 -28   6  11   31057    1188                                                       31209   -1.33    0.00  1.0000
 -26   6  10    8287     356                                                        8382   -1.60    0.00  1.0000
  14  -6  -4    2630     166                                                        3594   26.90    0.00  1.0000
 -14   6   4    2664     166                                                        3633   26.90    0.00  1.0000
  12  -6  -3   51820     915                                                       50708    7.62    0.00  1.0000
 -12   6   3   51741     915                                                       50630    7.62    0.00  1.0000
 -12   6   3   52058     915                                                       50943    7.62    0.00  1.0000
  10  -6  -2    3795     261                                                        4270   11.54    0.00  1.0000
 -10   6   2    3664     226                                                        4131   11.54    0.00  1.0000
 -10   6   2    3853     202                                                        4331   11.54    0.00  1.0000
   8  -6  -1   14644     226                                                       13043  -20.96    0.00  1.0000
  -8   6   1   14146     131                                                       12573  -20.96    0.00  1.0000
  -8   6   1   13873     202                                                       12316  -20.96    0.00  1.0000
   6  -6   0  151640    2008                                                      143992  -30.59    0.00  1.0000
  -6   6   0  152025    2138                                                      144367  -30.59    0.00  1.0000
   4  -6   1  105236    1711                                                       99440  -27.84    0.00  1.0000
   4  -6   1  104610    1580                                                       98831  -27.84    0.00  1.0000
  -4   6  -1  105076    1675                                                       99284  -27.84    0.00  1.0000
   2  -6   2    1092     202                                                        1274   27.32    0.00  1.0000
   2  -6   2     933     202                                                        1096   27.32    0.00  1.0000
  -2   6  -2    1057     202                                                        1235   27.32    0.00  1.0000
  -2   6  -2     987     202                                                        1156   27.32    0.00  1.0000
   0  -6   3  245907    5643                                                      243928    6.14    0.00  1.0000
   0   6  -3  246658    5643                                                      244676    6.14    0.00  1.0000
  -2  -6   4    9145     131                                                        8399   12.22    0.00  1.0000
   2   6  -4    9162     131                                                        8416   12.22    0.00  1.0000
   2   6  -4    9081      95                                                        8338   12.22    0.00  1.0000
  -4  -6   5   29829     784                                                       30525    6.15    0.00  1.0000
   4   6  -5   30551     784                                                       31255    6.15    0.00  1.0000
  -6  -6   6   12669     725                                                       14515   24.34    0.00  1.0000
  -8  -6   7   19269     202                                                       18493    8.67    0.00  1.0000
 -10  -6   8    3735     297                                                        2937   21.64    0.00  1.0000
 -12  -6   9   87657    1342                                                       89035    7.17    0.00  1.0000
 -14  -6  10  245006    5809                                                      247114    6.55    0.00  1.0000
 -16  -6  11  125185    3421                                                      126102   -3.99    0.00  1.0000
 -18  -6  12  730799   12343                                                      727425    6.10    0.00  1.0000
 -20  -6  13   75038    2138                                                       74512    2.98    0.00  1.0000
 -22  -6  14   68023    1152                                                       68291   -1.59    0.00  1.0000
 -22  -6  14   67024    1746                                                       67290   -1.59    0.00  1.0000
 -24  -6  15   20844     594                                                       21251    4.36    0.00  1.0000
 -26  -6  16   13334     784                                                       12926    5.55    0.00  1.0000
 -26  -6  16   12451     760                                                       12057    5.55    0.00  1.0000
 -28  -6  17    1014     463                                                         897   -5.87    0.00  1.0000
 -28  -6  17    1222     523                                                        1093   -5.87    0.00  1.0000
 -30  -6  18    4559     594                                                        4235   -7.52    0.00  1.0000
 -30  -6  18    4784     523                                                        4452   -7.52    0.00  1.0000
 -32  -6  19   13810     725                                                       13633   -2.35    0.00  1.0000
 -32  -6  19   14502     689                                                       14321   -2.35    0.00  1.0000
 -34  -6  20    4050    1081                                                        4023   -0.66    0.00  1.0000
 -34  -6  20    4722     558                                                        4693   -0.66    0.00  1.0000
 -34  -6  20    4168     689                                                        4141   -0.66    0.00  1.0000
 -36  -6  21    6949     594                                                        6893   -1.06    0.00  1.0000
 -36  -6  21    6477     784                                                        6423   -1.06    0.00  1.0000
 -36  -6  21    7032     689                                                        6975   -1.06    0.00  1.0000
 -36  -6  21    6931    1188                                                        6875   -1.06    0.00  1.0000
 -36  -6  21    5546     820                                                        5496   -1.06    0.00  1.0000
 -38  -6  22     329     689                                                         277   -4.62    0.00  1.0000
 -38  -6  22       2    1188                                                        -354   -4.62    0.00  1.0000
 -38  -6  22       2     499                                                        -147   -4.62    0.00  1.0000
 -38  -6  22     110     725                                                          81   -4.62    0.00  1.0000
 -40  -6  23   11781     689                                                       12166   -5.42    0.00  1.0000
 -40  -6  23   11978     689                                                       12366   -5.42    0.00  1.0000
 -40  -6  23   12209     855                                                       12601   -5.42    0.00  1.0000
 -40  -6  23   11490     784                                                       11870   -5.42    0.00  1.0000
 -40  -6  23   11648    1247                                                       12031   -5.42    0.00  1.0000
 -42  -6  24    8396    1152                                                        8348   -0.81    0.00  1.0000
 -42  -6  24    8693     630                                                        8644   -0.81    0.00  1.0000
 -42  -6  24    8021     725                                                        7974   -0.81    0.00  1.0000
 -42  -6  24    8396     558                                                        8348   -0.81    0.00  1.0000
 -42  -6  24    8478     725                                                        8430   -0.81    0.00  1.0000
 -44  -6  25    3177     760                                                        2995   -5.15    0.00  1.0000
 -44  -6  25    3562     558                                                        3369   -5.15    0.00  1.0000
 -44  -6  25    2427     950                                                        2268   -5.15    0.00  1.0000
 -44  -6  25    3280     689                                                        3095   -5.15    0.00  1.0000
 -44  -6  25    3056     523                                                        2877   -5.15    0.00  1.0000
 -46  -6  26      61     499                                                          33   -6.90    0.00  1.0000
 -46  -6  26       5     891                                                        -166   -6.90    0.00  1.0000
 -46  -6  26       5     689                                                        -106   -6.90    0.00  1.0000
 -46  -6  26      90     630                                                          55   -6.90    0.00  1.0000
 -46  -6  26       5     499                                                         -24   -6.90    0.00  1.0000
 -48  -6  27    3852     463                                                        3844    0.21    0.00  1.0000
 -48  -6  27    4323     499                                                        4314    0.21    0.00  1.0000
 -48  -6  27    4149     725                                                        4140    0.21    0.00  1.0000
 -48  -6  27    3773     594                                                        3765    0.21    0.00  1.0000
 -50  -6  28    3505     499                                                        3507   -0.05    0.00  1.0000
 -50  -6  28    2796     653                                                        2798   -0.05    0.00  1.0000
 -50  -6  28    3230     630                                                        3232   -0.05    0.00  1.0000
 -52  -6  29    2479     499                                                        2544    2.00    0.00  1.0000
 -52  -6  29    2050     725                                                        2109    2.00    0.00  1.0000
 -54  -6  30     276     428                                                         416   11.70    0.00  1.0000
 -56  -6  31    2867     392                                                        3124    7.28    0.00  1.0000
 -53   7  23    7293     784                                                        7006   -5.32    0.00  1.0000
 -53   7  23    7777     725                                                        7480   -5.32    0.00  1.0000
 -51   7  22    4644     689                                                        4573    1.65    0.00  1.0000
 -51   7  22    5280    1152                                                        5204    1.65    0.00  1.0000
 -49   7  21     203     760                                                         190   -1.51    0.00  1.0000
 -49   7  21       0     653                                                         -46   -1.51    0.00  1.0000
 -49   7  21       0    1247                                                        -224   -1.51    0.00  1.0000
 -47   7  20     143    1319                                                         100   -6.04    0.00  1.0000
 -47   7  20     410     725                                                         335   -6.04    0.00  1.0000
 -47   7  20     387     760                                                         314   -6.04    0.00  1.0000
 -45   7  19       0     784                                                        -146    0.68    0.00  1.0000
 -45   7  19       0    1342                                                        -314    0.68    0.00  1.0000
 -45   7  19       0     653                                                        -107    0.68    0.00  1.0000
 -43   7  18    5573    1473                                                        5474    2.08    0.00  1.0000
 -43   7  18    5494     523                                                        5396    2.08    0.00  1.0000
 -43   7  18    5432     760                                                        5335    2.08    0.00  1.0000
 -43   7  18    5375     855                                                        5278    2.08    0.00  1.0000
 -41   7  17    5888    1746                                                        5653   -4.77    0.00  1.0000
 -41   7  17    5946     820                                                        5710   -4.77    0.00  1.0000
 -41   7  17    6109     915                                                        5870   -4.77    0.00  1.0000
 -41   7  17    5847     558                                                        5613   -4.77    0.00  1.0000
 -39   7  16    3111     725                                                        2858    7.13    0.00  1.0000
 -39   7  16    3047     558                                                        2797    7.13    0.00  1.0000
 -39   7  16    3111     915                                                        2858    7.13    0.00  1.0000
 -39   7  16    2615    1711                                                        2384    7.13    0.00  1.0000
 -37   7  15    4525     760                                                        4426   -2.30    0.00  1.0000
 -37   7  15    4446     558                                                        4348   -2.30    0.00  1.0000
 -37   7  15    4345     855                                                        4248   -2.30    0.00  1.0000
 -37   7  15    4622    1746                                                        4522   -2.30    0.00  1.0000
 -35   7  14   15723     499                                                       15330    4.86    0.00  1.0000
 -35   7  14   15705     855                                                       15312    4.86    0.00  1.0000
 -35   7  14   18634    1770                                                       18206    4.86    0.00  1.0000
 -35   7  14   14987     689                                                       14603    4.86    0.00  1.0000
 -33   7  13      11     392                                                         -20  -10.28    0.00  1.0000
 -33   7  13      11     594                                                        -123  -10.28    0.00  1.0000
 -31   7  12    1257     356                                                        1246    0.47    0.00  1.0000
 -31   7  12     959     499                                                         950    0.47    0.00  1.0000
 -29   7  11     533     356                                                         638   -6.67    0.00  1.0000
 -29   7  11     374     499                                                         463   -6.67    0.00  1.0000
 -27   7  10   54086    1057                                                       53037   -7.01    0.00  1.0000
 -27   7  10   54981    1022                                                       53924   -7.01    0.00  1.0000
 -25   7   9    7319     356                                                        7328   -0.16    0.00  1.0000
 -15   7   4   93202    1212                                                       95208  -10.06    0.00  1.0000
 -13   7   3     643     131                                                         630    0.79    0.00  1.0000
  11  -7  -2    1969     202                                                        2546  -18.70    0.00  1.0000
 -11   7   2    1468      95                                                        1972  -18.70    0.00  1.0000
 -11   7   2    1812      95                                                        2368  -18.70    0.00  1.0000
   9  -7  -1  101637    1936                                                      102088    2.18    0.00  1.0000
  -9   7   1  101836    2031                                                      102287    2.18    0.00  1.0000
  -9   7   1   98907    1901                                                       99351    2.18    0.00  1.0000
   7  -7   0    2804     131                                                        2742   -1.81    0.00  1.0000
  -7   7   0    2843      36                                                        2781   -1.81    0.00  1.0000
  -7   7   0    2923      95                                                        2860   -1.81    0.00  1.0000
   5  -7   1   23176    1081                                                       21842   13.72    0.00  1.0000
   5  -7   1   23602    1022                                                       22256   13.72    0.00  1.0000
  -5   7  -1   23620    1057                                                       22274   13.72    0.00  1.0000
   3  -7   2  124425    1509                                                      114249   45.26    0.00  1.0000
   3  -7   2  124198    1414                                                      114032   45.26    0.00  1.0000
  -3   7  -2  124983    1509                                                      114784   45.26    0.00  1.0000
  -3   7  -2  123625    1414                                                      113483   45.26    0.00  1.0000
   1  -7   3  332248    5975                                                      329815   -6.51    0.00  1.0000
  -1   7  -3  332131    5975                                                      329698   -6.51    0.00  1.0000
  -1   7  -3  331733    5488                                                      329302   -6.51    0.00  1.0000
  -1  -7   4    3923     356                                                        4259    8.33    0.00  1.0000
   1   7  -4    3661     333                                                        3985    8.33    0.00  1.0000
   1   7  -4    3811     356                                                        4142    8.33    0.00  1.0000
  -3  -7   5    2386     333                                                        2942  -16.60    0.00  1.0000
   3   7  -5    2191     297                                                        2725  -16.60    0.00  1.0000
  -5  -7   6    6160     261                                                        5793   -7.30    0.00  1.0000
  -7  -7   7     716     202                                                         862   10.05    0.00  1.0000
  -9  -7   8   36839      71                                                       34831  -16.44    0.00  1.0000
 -11  -7   9    4619     166                                                        5120  -11.02    0.00  1.0000
 -13  -7  10    6819     356                                                        6465    6.69    0.00  1.0000
 -15  -7  11  108225    2590                                                      107751    2.23    0.00  1.0000
 -17  -7  12   70403     653                                                       70444    0.24    0.00  1.0000
 -19  -7  13  209337    4300                                                      209313    0.08    0.00  1.0000
 -21  -7  14   60636     891                                                       61169    3.34    0.00  1.0000
 -21  -7  14   60281     594                                                       60813    3.34    0.00  1.0000
 -23  -7  15   50176    1639                                                       49327   -5.88    0.00  1.0000
 -25  -7  16    9078     523                                                        9023   -0.89    0.00  1.0000
 -27  -7  17   54668    1449                                                       53761    6.01    0.00  1.0000
 -27  -7  17   55782    1247                                                       54866    6.01    0.00  1.0000
 -29  -7  18  109447    2008                                                      109769    1.51    0.00  1.0000
 -29  -7  18  109090    1604                                                      109412    1.51    0.00  1.0000
 -29  -7  18  109308    1770                                                      109630    1.51    0.00  1.0000
 -31  -7  19    4342     499                                                        4806  -10.65    0.00  1.0000
 -31  -7  19    4193     594                                                        4650  -10.65    0.00  1.0000
 -31  -7  19    4172     689                                                        4628  -10.65    0.00  1.0000
 -33  -7  20    2000     558                                                        2005   -0.18    0.00  1.0000
 -33  -7  20    1531     689                                                        1535   -0.18    0.00  1.0000
 -33  -7  20    1665     463                                                        1670   -0.18    0.00  1.0000
 -35  -7  21    3052     630                                                        3289    6.52    0.00  1.0000
 -35  -7  21    2445     725                                                        2658    6.52    0.00  1.0000
 -35  -7  21    2579     499                                                        2797    6.52    0.00  1.0000
 -35  -7  21    2296    1081                                                        2502    6.52    0.00  1.0000
 -37  -7  22    3697     760                                                        3760   -1.61    0.00  1.0000
 -37  -7  22    3931     653                                                        3996   -1.61    0.00  1.0000
 -37  -7  22    3207    1188                                                        3265   -1.61    0.00  1.0000
 -37  -7  22    3620     499                                                        3682   -1.61    0.00  1.0000
 -39  -7  23    3961     594                                                        4022    1.48    0.00  1.0000
 -39  -7  23    4160     760                                                        4222    1.48    0.00  1.0000
 -39  -7  23    4843     820                                                        4910    1.48    0.00  1.0000
 -39  -7  23    3905     630                                                        3965    1.48    0.00  1.0000
 -39  -7  23    3823    1212                                                        3883    1.48    0.00  1.0000
 -41  -7  24    9847     725                                                       10005    2.46    0.00  1.0000
 -41  -7  24    9807     523                                                        9965    2.46    0.00  1.0000
 -41  -7  24    9493    1117                                                        9648    2.46    0.00  1.0000
 -41  -7  24   10512     760                                                       10675    2.46    0.00  1.0000
 -41  -7  24    9807     523                                                        9965    2.46    0.00  1.0000
 -43  -7  25      95     523                                                          95    0.06    0.00  1.0000
 -43  -7  25     347     760                                                         348    0.06    0.00  1.0000
 -43  -7  25       0    1022                                                         -76    0.06    0.00  1.0000
 -43  -7  25     190     653                                                         191    0.06    0.00  1.0000
 -43  -7  25     229     523                                                         230    0.06    0.00  1.0000
 -45  -7  26   62366     725                                                       62307    0.37    0.00  1.0000
 -45  -7  26   61064    1081                                                       61006    0.37    0.00  1.0000
 -45  -7  26   62148     950                                                       62089    0.37    0.00  1.0000
 -45  -7  26   62191     725                                                       62132    0.37    0.00  1.0000
 -45  -7  26   62779     855                                                       62720    0.37    0.00  1.0000
 -47  -7  27    2361     760                                                        2540   -5.66    0.00  1.0000
 -47  -7  27    2302     523                                                        2479   -5.66    0.00  1.0000
 -47  -7  27    2436     558                                                        2618   -5.66    0.00  1.0000
 -47  -7  27    2323     689                                                        2501   -5.66    0.00  1.0000
 -49  -7  28    5543     523                                                        5643    2.07    0.00  1.0000
 -49  -7  28    5409     499                                                        5508    2.07    0.00  1.0000
 -49  -7  28    5194     630                                                        5291    2.07    0.00  1.0000
 -49  -7  28    5543     725                                                        5643    2.07    0.00  1.0000
 -51  -7  29    1187     725                                                        1152    1.67    0.00  1.0000
 -51  -7  29    1447     499                                                        1408    1.67    0.00  1.0000
 -53  -7  30     910     463                                                         997   -4.39    0.00  1.0000
 -55  -7  31    9865     428                                                       10336    7.32    0.00  1.0000
 -52   8  22    7291     986                                                        7097   -3.56    0.00  1.0000
 -52   8  22    7790     725                                                        7589   -3.56    0.00  1.0000
 -50   8  21    1787    1188                                                        1896    3.94    0.00  1.0000
 -50   8  21    1808     725                                                        1918    3.94    0.00  1.0000
 -48   8  20    1641     725                                                        1593   -1.90    0.00  1.0000
 -48   8  20    1782    1283                                                        1732   -1.90    0.00  1.0000
 -48   8  20    1463     725                                                        1418   -1.90    0.00  1.0000
 -46   8  19    2602     784                                                        2499   -3.17    0.00  1.0000
 -46   8  19    2584    1319                                                        2481   -3.17    0.00  1.0000
 -46   8  19    2522     725                                                        2420   -3.17    0.00  1.0000
 -44   8  18       0     784                                                          -7    0.03    0.00  1.0000
 -44   8  18       0     725                                                        -103    0.03    0.00  1.0000
 -44   8  18       0    1414                                                        -349    0.03    0.00  1.0000
 -42   8  17   28142    1770                                                       28449   -2.82    0.00  1.0000
 -42   8  17   28142     915                                                       28449   -2.82    0.00  1.0000
 -42   8  17   27770     784                                                       28075   -2.82    0.00  1.0000
 -40   8  16   23326     760                                                       24013    6.92    0.00  1.0000
 -40   8  16   23052    1152                                                       23735    6.92    0.00  1.0000
 -40   8  16   24065    1022                                                       24762    6.92    0.00  1.0000
 -40   8  16   23036    2008                                                       23718    6.92    0.00  1.0000
 -38   8  15   45291    1188                                                       46138   -6.15    0.00  1.0000
 -38   8  15   45937    1117                                                       46790   -6.15    0.00  1.0000
 -38   8  15   45389    2328                                                       46237   -6.15    0.00  1.0000
 -38   8  15   45251    1342                                                       46098   -6.15    0.00  1.0000
 -36   8  14    2008    1509                                                        1885    4.30    0.00  1.0000
 -36   8  14    1536     820                                                        1429    4.30    0.00  1.0000
 -36   8  14    1640     523                                                        1529    4.30    0.00  1.0000
 -36   8  14    1210     630                                                        1115    4.30    0.00  1.0000
 -34   8  13   19433     855                                                       19759    3.61    0.00  1.0000
 -34   8  13   20546    1022                                                       20881    3.61    0.00  1.0000
 -34   8  13   20430     653                                                       20764    3.61    0.00  1.0000
 -32   8  12      76     594                                                         206   17.45    0.00  1.0000
 -32   8  12     796     463                                                        1147   17.45    0.00  1.0000
 -30   8  11    1941     558                                                        1859   -3.00    0.00  1.0000
 -30   8  11    2323     428                                                        2233   -3.00    0.00  1.0000
 -28   8  10     513     356                                                         570   -5.37    0.00  1.0000
 -28   8  10     273     523                                                         314   -5.37    0.00  1.0000
 -26   8   9   19983     594                                                       19591   -4.30    0.00  1.0000
 -26   8   9   19806     725                                                       19416   -4.30    0.00  1.0000
 -24   8   8    8672     499                                                        8793    1.98    0.00  1.0000
  10  -8  -1   53612    1022                                                       52690   -6.19    0.00  1.0000
 -10   8   1   54428    1022                                                       53499   -6.19    0.00  1.0000
   8  -8   0  238145    4336                                                      240551   -7.59    0.00  1.0000
  -8   8   0  240344    4657                                                      242761   -7.59    0.00  1.0000
   6  -8   1    1806     166                                                        1737   -2.54    0.00  1.0000
   6  -8   1    1788     131                                                        1719   -2.54    0.00  1.0000
  -6   8  -1    1646      71                                                        1580   -2.54    0.00  1.0000
  -6   8  -1    1686      95                                                        1619   -2.54    0.00  1.0000
   4  -8   2   49439    1580                                                       52336   19.79    0.00  1.0000
   4  -8   2   48996    1473                                                       51880   19.79    0.00  1.0000
  -4   8  -2   50818    1580                                                       53755   19.79    0.00  1.0000
  -4   8  -2   50243    1473                                                       53163   19.79    0.00  1.0000
   2  -8   3   88092    2661                                                       93830   29.28    0.00  1.0000
  -2   8  -3   88627    2625                                                       94382   29.28    0.00  1.0000
  -2   8  -3   87119    2435                                                       92825   29.28    0.00  1.0000
   0  -8   4  148037    4562                                                      155244  -28.51    0.00  1.0000
   0   8  -4  147863    4205                                                      155066  -28.51    0.00  1.0000
  -2  -8   5     588     202                                                         542   -9.44    0.00  1.0000
   2   8  -5     526     131                                                         482   -9.44    0.00  1.0000
  -4  -8   6    8261     297                                                        8705   -7.42    0.00  1.0000
   4   8  -6    8434     261                                                        8883   -7.42    0.00  1.0000
  -6  -8   7   48582    1283                                                       50048  -10.22    0.00  1.0000
  -8  -8   8    7748     131                                                        8226   -8.36    0.00  1.0000
 -10  -8   9   17196      95                                                       17111   -1.00    0.00  1.0000
 -12  -8  10    5578     523                                                        6056   -9.89    0.00  1.0000
 -14  -8  11  114875    2364                                                      115778    4.09    0.00  1.0000
 -16  -8  12  170578    3742                                                      174458  -14.40    0.00  1.0000
 -18  -8  13       9     226                                                         -12   -9.15    0.00  1.0000
 -18  -8  13       9     297                                                         -33   -9.15    0.00  1.0000
 -20  -8  14  334735    4633                                                      341371   17.65    0.00  1.0000
 -20  -8  14  331107    5809                                                      337707   17.65    0.00  1.0000
 -20  -8  14  329526    6664                                                      336111   17.65    0.00  1.0000
 -22  -8  15    2933     594                                                        3242    9.04    0.00  1.0000
 -22  -8  15    2636     760                                                        2929    9.04    0.00  1.0000
 -24  -8  16      96     463                                                         104   -1.68    0.00  1.0000
 -24  -8  16       0     297                                                         -53   -1.68    0.00  1.0000
 -26  -8  17   11945     356                                                       11592   -5.04    0.00  1.0000
 -26  -8  17   12563     499                                                       12201   -5.04    0.00  1.0000
 -26  -8  17   12343     558                                                       11984   -5.04    0.00  1.0000
 -28  -8  18     289     630                                                         542  -19.29    0.00  1.0000
 -28  -8  18     363     523                                                         642  -19.29    0.00  1.0000
 -28  -8  18     205     392                                                         424  -19.29    0.00  1.0000
 -30  -8  19    4635     689                                                        4834    4.43    0.00  1.0000
 -30  -8  19    4172     392                                                        4360    4.43    0.00  1.0000
 -30  -8  19    3980     499                                                        4164    4.43    0.00  1.0000
 -32  -8  20   21687     784                                                       20823    9.14    0.00  1.0000
 -32  -8  20   22211     950                                                       21337    9.14    0.00  1.0000
 -32  -8  20   21305    1022                                                       20449    9.14    0.00  1.0000
 -34  -8  21     344    1081                                                         388   -3.56    0.00  1.0000
 -34  -8  21     737     499                                                         801   -3.56    0.00  1.0000
 -34  -8  21     472     784                                                         523   -3.56    0.00  1.0000
 -34  -8  21     888     594                                                         958   -3.56    0.00  1.0000
 -36  -8  22   19764     891                                                       19105   -7.33    0.00  1.0000
 -36  -8  22   20765    1319                                                       20089   -7.33    0.00  1.0000
 -36  -8  22   19463     630                                                       18809   -7.33    0.00  1.0000
 -36  -8  22   20225     784                                                       19558   -7.33    0.00  1.0000
 -38  -8  23   24966     630                                                       23990   -9.70    0.00  1.0000
 -38  -8  23   25265     653                                                       24283   -9.70    0.00  1.0000
 -38  -8  23   25207     784                                                       24226   -9.70    0.00  1.0000
 -38  -8  23   24705    1247                                                       23734   -9.70    0.00  1.0000
 -38  -8  23   25628     855                                                       24639   -9.70    0.00  1.0000
 -40  -8  24   58201     891                                                       59862  -10.59    0.00  1.0000
 -40  -8  24   59968     950                                                       61654  -10.59    0.00  1.0000
 -40  -8  24   58509     725                                                       60175  -10.59    0.00  1.0000
 -40  -8  24   58338    1283                                                       60001  -10.59    0.00  1.0000
 -40  -8  24   58299     689                                                       59962  -10.59    0.00  1.0000
 -42  -8  25   17230     594                                                       17389   -1.89    0.00  1.0000
 -42  -8  25   17425     820                                                       17585   -1.89    0.00  1.0000
 -42  -8  25   17446     760                                                       17606   -1.89    0.00  1.0000
 -42  -8  25   17563     594                                                       17724   -1.89    0.00  1.0000
 -42  -8  25   16996    1057                                                       17154   -1.89    0.00  1.0000
 -44  -8  26    4371     653                                                        4607   -5.51    0.00  1.0000
 -44  -8  26    4007    1081                                                        4233   -5.51    0.00  1.0000
 -44  -8  26    4504     915                                                        4743   -5.51    0.00  1.0000
 -44  -8  26    4889     820                                                        5138   -5.51    0.00  1.0000
 -44  -8  26    3796     630                                                        4016   -5.51    0.00  1.0000
 -46  -8  27    5244     558                                                        5144    2.16    0.00  1.0000
 -46  -8  27    5485     760                                                        5383    2.16    0.00  1.0000
 -46  -8  27    5345     689                                                        5244    2.16    0.00  1.0000
 -46  -8  27    5125     784                                                        5026    2.16    0.00  1.0000
 -46  -8  27    5086     558                                                        4987    2.16    0.00  1.0000
 -48  -8  28    6633     689                                                        6499    2.58    0.00  1.0000
 -48  -8  28    6593     630                                                        6459    2.58    0.00  1.0000
 -48  -8  28    6791     523                                                        6655    2.58    0.00  1.0000
 -48  -8  28    6672     523                                                        6538    2.58    0.00  1.0000
 -50  -8  29   13415     558                                                       13141    3.70    0.00  1.0000
 -50  -8  29   12480     630                                                       12215    3.70    0.00  1.0000
 -52  -8  30    1018     558                                                        1742   30.27    0.00  1.0000
 -54  -8  31    8039     428                                                        8139   -1.74    0.00  1.0000
 -56  -8  32    5323     333                                                        5463    2.97    0.00  1.0000
 -53   9  22       4     820                                                        -193    6.36    0.00  1.0000
 -53   9  22     464     689                                                         381    6.36    0.00  1.0000
 -51   9  21    4017     689                                                        4194   -4.28    0.00  1.0000
 -51   9  21    3592    1152                                                        3759   -4.28    0.00  1.0000
 -49   9  20   31314    1319                                                       31239   -0.66    0.00  1.0000
 -49   9  20   30404     725                                                       30330   -0.66    0.00  1.0000
 -47   9  19   10933    1319                                                       10440    7.40    0.00  1.0000
 -47   9  19   10853     725                                                       10362    7.40    0.00  1.0000
 -45   9  18    4574     725                                                        4508    1.52    0.00  1.0000
 -45   9  18    4911     820                                                        4843    1.52    0.00  1.0000
 -45   9  18    5450    1473                                                        5378    1.52    0.00  1.0000
 -43   9  17    1148     855                                                        1304    6.91    0.00  1.0000
 -43   9  17    1205    1711                                                        1365    6.91    0.00  1.0000
 -43   9  17    1168     760                                                        1325    6.91    0.00  1.0000
 -41   9  16   15212    1841                                                       15065    1.84    0.00  1.0000
 -41   9  16   14936     950                                                       14791    1.84    0.00  1.0000
 -41   9  16   15431     891                                                       15283    1.84    0.00  1.0000
 -37   9  14       2    1711                                                        -460    4.61    0.00  1.0000
 -37   9  14       2     784                                                         -43    4.61    0.00  1.0000
 -37   9  14      90     855                                                         117    4.61    0.00  1.0000
 -35   9  13      18     725                                                          70   13.61    0.00  1.0000
 -35   9  13     442     891                                                         640   13.61    0.00  1.0000
 -35   9  13      20    2400                                                        -568   13.61    0.00  1.0000
 -33   9  12    4541     630                                                        4210    7.79    0.00  1.0000
 -33   9  12    4744     428                                                        4406    7.79    0.00  1.0000
 -33   9  12    4622     784                                                        4288    7.79    0.00  1.0000
 -31   9  11    2612     428                                                        2441    5.24    0.00  1.0000
 -31   9  11    1958     594                                                        1810    5.24    0.00  1.0000
 -29   9  10    2819     392                                                        2868   -1.43    0.00  1.0000
 -29   9  10    2293     463                                                        2337   -1.43    0.00  1.0000
 -27   9   9   26280    1057                                                       27135    8.05    0.00  1.0000
 -27   9   9   24983    1081                                                       25816    8.05    0.00  1.0000
 -25   9   8   24724     760                                                       23996    7.18    0.00  1.0000
 -25   9   8   26324     760                                                       25572    7.18    0.00  1.0000
 -11   9   1  182358    2459                                                      179439   10.58    0.00  1.0000
  -9   9   0     536     131                                                         613   -4.92    0.00  1.0000
  -9   9   0     407      95                                                         474   -4.92    0.00  1.0000
   7  -9   1   40973     891                                                       34751   49.64    0.00  1.0000
  -7   9  -1   41549     915                                                       35282   49.64    0.00  1.0000
   5  -9   2  242458    3908                                                      247672   16.29    0.00  1.0000
   5  -9   2  242806    4241                                                      248024   16.29    0.00  1.0000
  -5   9  -2  245888    4241                                                      251139   16.29    0.00  1.0000
   1  -9   4   77888    2305                                                       80173   12.56    0.00  1.0000
  -1   9  -4   78316    2138                                                       80608   12.56    0.00  1.0000
  -1  -9   5  196685    5880                                                      202403  -19.77    0.00  1.0000
   1   9  -5  193249    5381                                                      198918  -19.77    0.00  1.0000
  -3  -9   6   57216    1414                                                       57183    0.21    0.00  1.0000
   3   9  -6   56054    1247                                                       56021    0.21    0.00  1.0000
  -5  -9   7   22859     166                                                       23869  -10.14    0.00  1.0000
   5   9  -7   22744     131                                                       23752  -10.14    0.00  1.0000
  -7  -9   8   22367     297                                                       22719   -3.61    0.00  1.0000
  -9  -9   9   33169     499                                                       32435   -6.22    0.00  1.0000
 -11  -9  10    9753     226                                                       10012    3.99    0.00  1.0000
 -13  -9  11  185777    3053                                                      183973    6.49    0.00  1.0000
 -15  -9  12   45224     725                                                       46728  -10.79    0.00  1.0000
 -17  -9  13  447780    6474                                                      442518  -12.17    0.00  1.0000
 -17  -9  13  442764    8149                                                      437532  -12.17    0.00  1.0000
 -19  -9  14   11988     392                                                       11727   -3.69    0.00  1.0000
 -19  -9  14   11829     594                                                       11570   -3.69    0.00  1.0000
 -21  -9  15  119866    2364                                                      118420   -6.48    0.00  1.0000
 -21  -9  15  118798    2792                                                      117358   -6.48    0.00  1.0000
 -23  -9  16    9880     594                                                       10247    5.66    0.00  1.0000
 -23  -9  16    9589     333                                                        9951    5.66    0.00  1.0000
 -25  -9  17    2568     499                                                        3041  -14.25    0.00  1.0000
 -25  -9  17    2624     653                                                        3102  -14.25    0.00  1.0000
 -25  -9  17    2732     392                                                        3219  -14.25    0.00  1.0000
 -27  -9  18    1056     333                                                        1191    6.24    0.00  1.0000
 -27  -9  18    1035     630                                                        1169    6.24    0.00  1.0000
 -27  -9  18    1129     463                                                        1269    6.24    0.00  1.0000
 -29  -9  19      73     499                                                          36    7.89    0.00  1.0000
 -29  -9  19     938     725                                                         788    7.89    0.00  1.0000
 -29  -9  19     131     356                                                          79    7.89    0.00  1.0000
 -31  -9  20     736     760                                                         698    2.17    0.00  1.0000
 -31  -9  20     874     558                                                         833    2.17    0.00  1.0000
 -31  -9  20     673     428                                                         637    2.17    0.00  1.0000
 -33  -9  21   48568    1319                                                       48835    1.88    0.00  1.0000
 -33  -9  21   48611     689                                                       48878    1.88    0.00  1.0000
 -33  -9  21   48590     950                                                       48857    1.88    0.00  1.0000
 -33  -9  21   49336     891                                                       49605    1.88    0.00  1.0000
 -37  -9  23   17451     630                                                       17803   -4.13    0.00  1.0000
 -37  -9  23   17800     630                                                       18156   -4.13    0.00  1.0000
 -37  -9  23   17412    1247                                                       17764   -4.13    0.00  1.0000
 -37  -9  23   18873     915                                                       19239   -4.13    0.00  1.0000
 -37  -9  23   17917     760                                                       18274   -4.13    0.00  1.0000
 -39  -9  24     701     630                                                         903   11.07    0.00  1.0000
 -39  -9  24     855     784                                                        1077   11.07    0.00  1.0000
 -39  -9  24    1768     891                                                        2082   11.07    0.00  1.0000
 -39  -9  24     701     594                                                         903   11.07    0.00  1.0000
 -39  -9  24    1015    1212                                                        1256   11.07    0.00  1.0000
 -41  -9  25    2306    1117                                                        2356   -1.61    0.00  1.0000
 -41  -9  25    1996     594                                                        2043   -1.61    0.00  1.0000
 -41  -9  25    2112     784                                                        2160   -1.61    0.00  1.0000
 -41  -9  25    2112     594                                                        2160   -1.61    0.00  1.0000
 -41  -9  25    2172     784                                                        2221   -1.61    0.00  1.0000
 -43  -9  26   22885     653                                                       22937   -0.53    0.00  1.0000
 -43  -9  26   22494     653                                                       22545   -0.53    0.00  1.0000
 -43  -9  26   22238    1057                                                       22289   -0.53    0.00  1.0000
 -43  -9  26   22690     820                                                       22741   -0.53    0.00  1.0000
 -43  -9  26   23811     820                                                       23864   -0.53    0.00  1.0000
 -45  -9  27    3295     523                                                        3355   -1.64    0.00  1.0000
 -45  -9  27    3704     725                                                        3768   -1.64    0.00  1.0000
 -45  -9  27    3686     820                                                        3750   -1.64    0.00  1.0000
 -45  -9  27    3588     558                                                        3651   -1.64    0.00  1.0000
 -45  -9  27    3765     689                                                        3829   -1.64    0.00  1.0000
 -47  -9  28    1552     499                                                        1599   -1.84    0.00  1.0000
 -47  -9  28    1493     630                                                        1539   -1.84    0.00  1.0000
 -47  -9  28    1999     499                                                        2052   -1.84    0.00  1.0000
 -47  -9  28    1784     689                                                        1834   -1.84    0.00  1.0000
 -49  -9  29    5285     594                                                        6112   17.09    0.00  1.0000
 -49  -9  29    5321     760                                                        6151   17.09    0.00  1.0000
 -51  -9  30   36103     558                                                       36491   -3.18    0.00  1.0000
 -53  -9  31    6312     428                                                        6001   -6.17    0.00  1.0000
 -55  -9  32    6083     356                                                        5954   -2.60    0.00  1.0000
 -52  10  21     390     689                                                         404   -1.15    0.00  1.0000
 -52  10  21      43    1081                                                          48   -1.15    0.00  1.0000
 -50  10  20    4802    1188                                                        4616    4.19    0.00  1.0000
 -50  10  20    5081     653                                                        4890    4.19    0.00  1.0000
 -48  10  19    3543     653                                                        3708    4.24    0.00  1.0000
 -48  10  19    3563    1247                                                        3729    4.24    0.00  1.0000
 -46  10  18    6269     760                                                        6330   -1.19    0.00  1.0000
 -46  10  18    5464    1342                                                        5521   -1.19    0.00  1.0000
 -44  10  17    1711    1806                                                        1806    3.74    0.00  1.0000
 -44  10  17      88     760                                                         110    3.74    0.00  1.0000
 -42  10  16    3394    1746                                                        3486    2.46    0.00  1.0000
 -42  10  16    3300     784                                                        3390    2.46    0.00  1.0000
 -42  10  16    3592     855                                                        3686    2.46    0.00  1.0000
 -40  10  15     410     891                                                         419    0.75    0.00  1.0000
 -40  10  15     353     784                                                         362    0.75    0.00  1.0000
 -40  10  15       0    1746                                                        -112    0.75    0.00  1.0000
 -38  10  14   19060    1901                                                       19525   -5.17    0.00  1.0000
 -38  10  14   17757    1022                                                       18206   -5.17    0.00  1.0000
 -38  10  14   17795     950                                                       18245   -5.17    0.00  1.0000
 -36  10  13   21567    1022                                                       22243    7.08    0.00  1.0000
 -36  10  13   21858    1081                                                       22539    7.08    0.00  1.0000
 -36  10  13   19045    2625                                                       19681    7.08    0.00  1.0000
 -34  10  12   13335     855                                                       13662   -4.36    0.00  1.0000
 -34  10  12   12987     689                                                       13309   -4.36    0.00  1.0000
 -34  10  12   12987     630                                                       13309   -4.36    0.00  1.0000
 -34  10  12   12755    2495                                                       13074   -4.36    0.00  1.0000
 -32  10  11   25114     760                                                       25154   -0.40    0.00  1.0000
 -32  10  11   25705     855                                                       25746   -0.40    0.00  1.0000
 -30  10  10     605     689                                                        1072   25.03    0.00  1.0000
 -28  10   9    2963     499                                                        3062    2.81    0.00  1.0000
 -26  10   8     476     499                                                         492   -1.40    0.00  1.0000
 -24  10   7   61894    1022                                                       61195    4.35    0.00  1.0000
  -8  10  -1   40000     855                                                       39277   -5.66    0.00  1.0000
   6 -10   2  117192    1188                                                      118709    6.81    0.00  1.0000
  -6  10  -2  117719    1117                                                      119240    6.81    0.00  1.0000
   4 -10   3   86617    1022                                                       86788    0.89    0.00  1.0000
  -4  10  -3   84709     915                                                       84878    0.89    0.00  1.0000
   2 -10   4   14212     523                                                       14163    0.63    0.00  1.0000
  -2  10  -4   13283     463                                                       13236    0.63    0.00  1.0000
   0 -10   5   87910    2198                                                       90579  -13.82    0.00  1.0000
   0  10  -5   87773    2008                                                       90440  -13.82    0.00  1.0000
  -2 -10   6  248579    5453                                                      247279   -4.02    0.00  1.0000
   2  10  -6  245735    4989                                                      244442   -4.02    0.00  1.0000
  -4 -10   7    4167     333                                                        4334    3.93    0.00  1.0000
   4  10  -7    4185     297                                                        4352    3.93    0.00  1.0000
  -6 -10   8   26645     463                                                       26935   -2.72    0.00  1.0000
   6  10  -8   26096     392                                                       26383   -2.72    0.00  1.0000
  -8 -10   9   15720     261                                                       17146  -17.08    0.00  1.0000
 -10 -10  10  398993    6142                                                      396757    5.46    0.00  1.0000
 -12 -10  11    8488     297                                                        9620  -18.54    0.00  1.0000
 -14 -10  12   94443    1770                                                       94186   -1.29    0.00  1.0000
 -16 -10  13    9163     356                                                        9568    6.47    0.00  1.0000
 -16 -10  13    9976     594                                                       10398    6.47    0.00  1.0000
 -18 -10  14   88260    1711                                                       89442    6.11    0.00  1.0000
 -18 -10  14   87634    1319                                                       88811    6.11    0.00  1.0000
 -20 -10  15   16458     261                                                       17218    9.02    0.00  1.0000
 -20 -10  15   16288     523                                                       17044    9.02    0.00  1.0000
 -22 -10  16   34862    1022                                                       35258   -3.27    0.00  1.0000
 -22 -10  16   34568    1414                                                       34963   -3.27    0.00  1.0000
 -22 -10  16   34724    1117                                                       35120   -3.27    0.00  1.0000
 -24 -10  17     936     428                                                         958    1.15    0.00  1.0000
 -24 -10  17    1052     630                                                        1076    1.15    0.00  1.0000
 -24 -10  17    1147     333                                                        1172    1.15    0.00  1.0000
 -26 -10  18    1147     689                                                        1264   -5.19    0.00  1.0000
 -26 -10  18     495     428                                                         573   -5.19    0.00  1.0000
 -26 -10  18     755     333                                                         851   -5.19    0.00  1.0000
 -28 -10  19   21534     855                                                       21709    1.84    0.00  1.0000
 -28 -10  19   21066     523                                                       21239    1.84    0.00  1.0000
 -28 -10  19   20849     653                                                       21021    1.84    0.00  1.0000
 -30 -10  20    5949     784                                                        5902   -0.95    0.00  1.0000
 -30 -10  20    5692     558                                                        5646   -0.95    0.00  1.0000
 -30 -10  20    5473     428                                                        5428   -0.95    0.00  1.0000
 -32 -10  21    1711     463                                                        1870   -5.81    0.00  1.0000
 -32 -10  21    2563     891                                                        2757   -5.81    0.00  1.0000
 -32 -10  21    1673    1152                                                        1831   -5.81    0.00  1.0000
 -32 -10  21    2505     689                                                        2697   -5.81    0.00  1.0000
 -34 -10  22   34924    1247                                                       34868   -0.47    0.00  1.0000
 -34 -10  22   35298     760                                                       35242   -0.47    0.00  1.0000
 -34 -10  22   34746     594                                                       34690   -0.47    0.00  1.0000
 -34 -10  22   35613     915                                                       35556   -0.47    0.00  1.0000
 -36 -10  23    2296    1342                                                        2518   -7.46    0.00  1.0000
 -36 -10  23    1028     784                                                        1178   -7.46    0.00  1.0000
 -36 -10  23     590     594                                                         704   -7.46    0.00  1.0000
 -36 -10  23     498     630                                                         604   -7.46    0.00  1.0000
 -36 -10  23    1118     915                                                        1274   -7.46    0.00  1.0000
 -38 -10  24   23444     760                                                       23744   -3.02    0.00  1.0000
 -38 -10  24   22955     784                                                       23252   -3.02    0.00  1.0000
 -38 -10  24   24049    1057                                                       24353   -3.02    0.00  1.0000
 -38 -10  24   23288     950                                                       23587   -3.02    0.00  1.0000
 -38 -10  24   23993    1414                                                       24296   -3.02    0.00  1.0000
 -40 -10  25   16617     915                                                       16664   -0.57    0.00  1.0000
 -40 -10  25   16933     915                                                       16981   -0.57    0.00  1.0000
 -40 -10  25   17325    1212                                                       17373   -0.57    0.00  1.0000
 -40 -10  25   16282     689                                                       16329   -0.57    0.00  1.0000
 -40 -10  25   16717     725                                                       16764   -0.57    0.00  1.0000
 -42 -10  26    7156     950                                                        6964   -3.54    0.00  1.0000
 -42 -10  26    7015     760                                                        6825   -3.54    0.00  1.0000
 -42 -10  26    6856     784                                                        6668   -3.54    0.00  1.0000
 -42 -10  26    6914     594                                                        6725   -3.54    0.00  1.0000
 -42 -10  26    6653     594                                                        6468   -3.54    0.00  1.0000
 -44 -10  27    5363     558                                                        5426    1.34    0.00  1.0000
 -44 -10  27    6281     820                                                        6350    1.34    0.00  1.0000
 -44 -10  27    5753     725                                                        5819    1.34    0.00  1.0000
 -44 -10  27    5753     725                                                        5819    1.34    0.00  1.0000
 -44 -10  27    5420     523                                                        5484    1.34    0.00  1.0000
 -46 -10  28   11042     558                                                       11016   -0.38    0.00  1.0000
 -46 -10  28   11199     689                                                       11173   -0.38    0.00  1.0000
 -46 -10  28   10828     653                                                       10802   -0.38    0.00  1.0000
 -46 -10  28   10867     523                                                       10841   -0.38    0.00  1.0000
 -48 -10  29    7452     558                                                        7323    2.34    0.00  1.0000
 -48 -10  29    7334     653                                                        7206    2.34    0.00  1.0000
 -50 -10  30     341     499                                                         372   -2.64    0.00  1.0000
 -52 -10  31    6866     463                                                        6834   -0.59    0.00  1.0000
 -54 -10  32     302     356                                                         407   -9.40    0.00  1.0000
 -53  11  21     268     891                                                         412   12.19    0.00  1.0000
 -51  11  20     296     653                                                         261    3.83    0.00  1.0000
 -51  11  20      59    1117                                                          44    3.83    0.00  1.0000
 -49  11  19    3537    1188                                                        3496   -1.10    0.00  1.0000
 -49  11  19    3519     760                                                        3478   -1.10    0.00  1.0000
 -47  11  18      88    1319                                                          67   -3.96    0.00  1.0000
 -47  11  18     132     689                                                         106   -3.96    0.00  1.0000
 -45  11  17    4551    1580                                                        4369   -4.27    0.00  1.0000
 -45  11  17    4693     725                                                        4508   -4.27    0.00  1.0000
 -43  11  16    6347     725                                                        6509    3.13    0.00  1.0000
 -43  11  16    6660    1806                                                        6826    3.13    0.00  1.0000
 -41  11  15       5    1746                                                          47   27.71    0.00  1.0000
 -41  11  15      82     689                                                        -163   27.71    0.00  1.0000
 -39  11  14     815     784                                                         804   -0.73    0.00  1.0000
 -39  11  14     179    1675                                                         174   -0.73    0.00  1.0000
 -39  11  14    1052     915                                                        1040   -0.73    0.00  1.0000
 -35  11  12   17616     820                                                       17762    1.70    0.00  1.0000
 -35  11  12   18596     915                                                       18746    1.70    0.00  1.0000
 -35  11  12   17656     760                                                       17802    1.70    0.00  1.0000
 -33  11  11   57974     855                                                       58494   -3.33    0.00  1.0000
 -33  11  11   57328     594                                                       57845   -3.33    0.00  1.0000
 -33  11  11   56307    2305                                                       56819   -3.33    0.00  1.0000
 -33  11  11   57367     653                                                       57884   -3.33    0.00  1.0000
 -31  11  10   23918     855                                                       23627   -2.95    0.00  1.0000
 -31  11  10   23878     725                                                       23587   -2.95    0.00  1.0000
 -29  11   9      13     594                                                        -154   10.98    0.00  1.0000
 -27  11   8    2325     499                                                        2341   -0.53    0.00  1.0000
 -25  11   7     203     523                                                         472   22.97    0.00  1.0000
 -23  11   6   46059    1057                                                       47168    7.94    0.00  1.0000
   5 -11   3   76420     891                                                       72821  -20.28    0.00  1.0000
   3 -11   4  443687    6569                                                      443932   -0.57    0.00  1.0000
   1 -11   5  359085    6629                                                      356860   -5.74    0.00  1.0000
  -1 -11   6  158980    3148                                                      156054  -11.36    0.00  1.0000
  -3 -11   7  102416    2400                                                      101613    3.89    0.00  1.0000
  -5 -11   8   99155    2305                                                       98218    4.59    0.00  1.0000
  -7 -11   9  178301    3219                                                      178338   -0.13    0.00  1.0000
  -9 -11  10   31992     333                                                       32633    5.49    0.00  1.0000
 -11 -11  11   39185     653                                                       38899    2.23    0.00  1.0000
 -13 -11  12      83     261                                                         168   20.77    0.00  1.0000
 -15 -11  13     322     226                                                         392   -5.80    0.00  1.0000
 -15 -11  13     522     499                                                         610   -5.80    0.00  1.0000
 -17 -11  14   31815     463                                                       31623    1.67    0.00  1.0000
 -17 -11  14   31614     689                                                       31423    1.67    0.00  1.0000
 -19 -11  15    1320     297                                                        1739   16.55    0.00  1.0000
 -19 -11  15    1098     558                                                        1483   16.55    0.00  1.0000
 -21 -11  16      12     356                                                          27    5.87    0.00  1.0000
 -21 -11  16      73     558                                                         105    5.87    0.00  1.0000
 -21 -11  16      12     261                                                          27    5.87    0.00  1.0000
 -23 -11  17   10365     689                                                       10484    1.81    0.00  1.0000
 -23 -11  17   10638     463                                                       10759    1.81    0.00  1.0000
 -23 -11  17   10659     558                                                       10780    1.81    0.00  1.0000
 -25 -11  18     171     463                                                         250   10.11    0.00  1.0000
 -25 -11  18     408     356                                                         528   10.11    0.00  1.0000
 -25 -11  18     107     689                                                         171   10.11    0.00  1.0000
 -27 -11  19    1828     523                                                        1661    6.26    0.00  1.0000
 -27 -11  19    1973     760                                                        1800    6.26    0.00  1.0000
 -27 -11  19    1622     392                                                        1465    6.26    0.00  1.0000
 -29 -11  20    3931     653                                                        4617  -16.21    0.00  1.0000
 -29 -11  20    4112     523                                                        4813  -16.21    0.00  1.0000
 -29 -11  20    4168     891                                                        4874  -16.21    0.00  1.0000
 -31 -11  21   31072    1152                                                       30711   -3.17    0.00  1.0000
 -31 -11  21   32083     891                                                       31716   -3.17    0.00  1.0000
 -31 -11  21   32039     558                                                       31673   -3.17    0.00  1.0000
 -31 -11  21   32459     725                                                       32090   -3.17    0.00  1.0000
 -33 -11  22   20147     523                                                       19885    2.85    0.00  1.0000
 -33 -11  22   20168    1188                                                       19906    2.85    0.00  1.0000
 -33 -11  22   20365     689                                                       20102    2.85    0.00  1.0000
 -33 -11  22   20900     915                                                       20633    2.85    0.00  1.0000
 -35 -11  23   50780    1247                                                       50627    1.06    0.00  1.0000
 -35 -11  23   50881    1117                                                       50727    1.06    0.00  1.0000
 -35 -11  23   50505    1057                                                       50352    1.06    0.00  1.0000
 -35 -11  23   53622    2031                                                       53464    1.06    0.00  1.0000
 -35 -11  23   50309    1342                                                       50156    1.06    0.00  1.0000
 -37 -11  24   29235     986                                                       28089   10.51    0.00  1.0000
 -37 -11  24   29035     689                                                       27893   10.51    0.00  1.0000
 -37 -11  24   28916     855                                                       27776   10.51    0.00  1.0000
 -37 -11  24   28635     725                                                       27501   10.51    0.00  1.0000
 -37 -11  24   29537    1283                                                       28385   10.51    0.00  1.0000
 -39 -11  25    1387     725                                                        1067  -14.33    0.00  1.0000
 -39 -11  25    1476     594                                                        1145  -14.33    0.00  1.0000
 -39 -11  25    2663    1081                                                        2211  -14.33    0.00  1.0000
 -39 -11  25    1898     784                                                        1520  -14.33    0.00  1.0000
 -39 -11  25    2183     594                                                        1776  -14.33    0.00  1.0000
 -41 -11  26   34625     891                                                       34447   -1.49    0.00  1.0000
 -41 -11  26   34429    1022                                                       34251   -1.49    0.00  1.0000
 -41 -11  26   34289     855                                                       34112   -1.49    0.00  1.0000
 -41 -11  26   34350     653                                                       34172   -1.49    0.00  1.0000
 -41 -11  26   34765     760                                                       34586   -1.49    0.00  1.0000
 -43 -11  27     991     689                                                         948   -2.20    0.00  1.0000
 -43 -11  27     706     558                                                         670   -2.20    0.00  1.0000
 -43 -11  27     563     784                                                         531   -2.20    0.00  1.0000
 -43 -11  27     729     725                                                         692   -2.20    0.00  1.0000
 -43 -11  27     849     523                                                         809   -2.20    0.00  1.0000
 -45 -11  28       2     499                                                         -46   -4.17    0.00  1.0000
 -45 -11  28     165     689                                                         132   -4.17    0.00  1.0000
 -45 -11  28       2     523                                                        -107   -4.17    0.00  1.0000
 -47 -11  29       0     630                                                        -142    1.53    0.00  1.0000
 -47 -11  29      73     523                                                          65    1.53    0.00  1.0000
 -49 -11  30    9395     594                                                        9760    5.85    0.00  1.0000
 -51 -11  31   15623     523                                                       15618    0.07    0.00  1.0000
 -53 -11  32      31     356                                                          18   -4.17    0.00  1.0000
 -52  12  20   11532    1022                                                       11138   -5.81    0.00  1.0000
 -50  12  19   20819     689                                                       20688   -1.42    0.00  1.0000
[truncated: 26,906,586 more chars]
